# Supplementary material for: Genome-Wide Identification, Expression and Evolution Analysis of m6A Writers, Readers and Erasers in Aegilops_tauschii
Source: Plants (Basel). 2023 Jul 24;12(14):2747. doi: 10.3390/plants12142747 (PMC10385245; doi:10.3390/plants12142747)
Supplement: Supplementary file 1 [file plants-12-02747-s001.zip › Supplementary Tables.xlsx]

## Sheet: Table S1
Table S1. The cis-elements identified in the promoter regions of the 64 m6A-related genes in wild emmer wheat
gene	motif	sequence	location	.	.	Description
AET2Gv2002300	WUN-motif	AAATTTCCT	816	9	+	wound-responsive element
AET2Gv2002300	TGA-element	AACGAC	199	6	-	auxin-responsive element
AET3Gv2044240	TGA-element	AACGAC	1725	6	+	auxin-responsive element
AET3Gv2064330	TGA-element	AACGAC	320	6	-	auxin-responsive element
AET3Gv2064330	TGA-element	AACGAC	395	6	-	auxin-responsive element
AET4Gv2047040	TGA-element	AACGAC	227	6	+	auxin-responsive element
AET4Gv2067040	TGA-element	AACGAC	883	6	+	auxin-responsive element
AET4Gv2067040	TGA-element	AACGAC	1218	6	-	auxin-responsive element
AET5Gv2109010	TGA-element	AACGAC	36	6	+	auxin-responsive element
AET6Gv2065790	TGA-element	AACGAC	284	6	+	auxin-responsive element
AET7Gv2021250	TGA-element	AACGAC	1027	6	+	auxin-responsive element
AET7Gv2021250	TGA-element	AACGAC	1388	6	+	auxin-responsive element
AET7Gv2113140	TGA-element	AACGAC	677	6	+	auxin-responsive element
AET1Gv2010310	TGACG-motif	TGACG	684	5	-	cis-acting regulatory element involved in the MeJA-responsiveness
AET1Gv2010310	TGACG-motif	TGACG	991	5	+	cis-acting regulatory element involved in the MeJA-responsiveness
AET1Gv2039420	TGACG-motif	TGACG	199	5	-	cis-acting regulatory element involved in the MeJA-responsiveness
AET1Gv2042320	TGACG-motif	TGACG	67	5	-	cis-acting regulatory element involved in the MeJA-responsiveness
AET2Gv2002300	TGACG-motif	TGACG	456	5	-	cis-acting regulatory element involved in the MeJA-responsiveness
AET2Gv2002300	TGACG-motif	TGACG	649	5	+	cis-acting regulatory element involved in the MeJA-responsiveness
AET2Gv2096110	TGACG-motif	TGACG	193	5	-	cis-acting regulatory element involved in the MeJA-responsiveness
AET2Gv2096110	TGACG-motif	TGACG	403	5	-	cis-acting regulatory element involved in the MeJA-responsiveness
AET2Gv2096110	TGACG-motif	TGACG	585	5	+	cis-acting regulatory element involved in the MeJA-responsiveness
AET3Gv2021120	TGACG-motif	TGACG	612	5	-	cis-acting regulatory element involved in the MeJA-responsiveness
AET3Gv2021120	TGACG-motif	TGACG	843	5	+	cis-acting regulatory element involved in the MeJA-responsiveness
AET3Gv2044240	TGACG-motif	TGACG	244	5	+	cis-acting regulatory element involved in the MeJA-responsiveness
AET3Gv2044240	TGACG-motif	TGACG	966	5	-	cis-acting regulatory element involved in the MeJA-responsiveness
AET3Gv2044240	TGACG-motif	TGACG	1513	5	+	cis-acting regulatory element involved in the MeJA-responsiveness
AET3Gv2044240	TGACG-motif	TGACG	1947	5	-	cis-acting regulatory element involved in the MeJA-responsiveness
AET3Gv2064330	TGACG-motif	TGACG	1557	5	-	cis-acting regulatory element involved in the MeJA-responsiveness
AET4Gv2047040	TGACG-motif	TGACG	222	5	+	cis-acting regulatory element involved in the MeJA-responsiveness
AET4Gv2047040	TGACG-motif	TGACG	937	5	+	cis-acting regulatory element involved in the MeJA-responsiveness
AET4Gv2047040	TGACG-motif	TGACG	1329	5	+	cis-acting regulatory element involved in the MeJA-responsiveness
AET4Gv2067040	TGACG-motif	TGACG	1309	5	+	cis-acting regulatory element involved in the MeJA-responsiveness
AET4Gv2067040	TGACG-motif	TGACG	1651	5	-	cis-acting regulatory element involved in the MeJA-responsiveness
AET4Gv2074780	TGACG-motif	TGACG	594	5	-	cis-acting regulatory element involved in the MeJA-responsiveness
AET4Gv2074780	TGACG-motif	TGACG	755	5	-	cis-acting regulatory element involved in the MeJA-responsiveness
AET5Gv2090130	TGACG-motif	TGACG	574	5	+	cis-acting regulatory element involved in the MeJA-responsiveness
AET5Gv2090130	TGACG-motif	TGACG	1216	5	-	cis-acting regulatory element involved in the MeJA-responsiveness
AET5Gv2099990	TGACG-motif	TGACG	339	5	-	cis-acting regulatory element involved in the MeJA-responsiveness
AET5Gv2100000	TGACG-motif	TGACG	49	5	+	cis-acting regulatory element involved in the MeJA-responsiveness
AET5Gv2100000	TGACG-motif	TGACG	106	5	+	cis-acting regulatory element involved in the MeJA-responsiveness
AET5Gv2100000	TGACG-motif	TGACG	1231	5	-	cis-acting regulatory element involved in the MeJA-responsiveness
AET5Gv2109010	TGACG-motif	TGACG	19	5	-	cis-acting regulatory element involved in the MeJA-responsiveness
AET5Gv2109010	TGACG-motif	TGACG	1279	5	-	cis-acting regulatory element involved in the MeJA-responsiveness
AET5Gv2109010	TGACG-motif	TGACG	1682	5	-	cis-acting regulatory element involved in the MeJA-responsiveness
AET5Gv2109010	TGACG-motif	TGACG	1786	5	+	cis-acting regulatory element involved in the MeJA-responsiveness
AET6Gv2065790	TGACG-motif	TGACG	1612	5	+	cis-acting regulatory element involved in the MeJA-responsiveness
AET6Gv2065790	TGACG-motif	TGACG	1921	5	+	cis-acting regulatory element involved in the MeJA-responsiveness
AET6Gv2082260	TGACG-motif	TGACG	423	5	-	cis-acting regulatory element involved in the MeJA-responsiveness
AET7Gv2021250	TGACG-motif	TGACG	144	5	+	cis-acting regulatory element involved in the MeJA-responsiveness
AET7Gv2021250	TGACG-motif	TGACG	232	5	-	cis-acting regulatory element involved in the MeJA-responsiveness
AET7Gv2021250	TGACG-motif	TGACG	757	5	-	cis-acting regulatory element involved in the MeJA-responsiveness
AET7Gv2021250	TGACG-motif	TGACG	1225	5	+	cis-acting regulatory element involved in the MeJA-responsiveness
AET7Gv2021250	TGACG-motif	TGACG	1309	5	-	cis-acting regulatory element involved in the MeJA-responsiveness
AET7Gv2067240	TGACG-motif	TGACG	894	5	-	cis-acting regulatory element involved in the MeJA-responsiveness
AET7Gv2067240	TGACG-motif	TGACG	949	5	+	cis-acting regulatory element involved in the MeJA-responsiveness
AET7Gv2070610	TGACG-motif	TGACG	435	5	-	cis-acting regulatory element involved in the MeJA-responsiveness
AET7Gv2070610	TGACG-motif	TGACG	1613	5	-	cis-acting regulatory element involved in the MeJA-responsiveness
AET7Gv2070610	TGACG-motif	TGACG	1795	5	-	cis-acting regulatory element involved in the MeJA-responsiveness
AET7Gv2086000	TGACG-motif	TGACG	432	5	-	cis-acting regulatory element involved in the MeJA-responsiveness
AET7Gv2086000	TGACG-motif	TGACG	1707	5	-	cis-acting regulatory element involved in the MeJA-responsiveness
AET7Gv2113140	TGACG-motif	TGACG	331	5	-	cis-acting regulatory element involved in the MeJA-responsiveness
AET7Gv2113140	TGACG-motif	TGACG	1249	5	+	cis-acting regulatory element involved in the MeJA-responsiveness
AET1Gv2026790	TCT-motif	TCTTAC	864	6	-	part of a light responsive element
AET1Gv2039420	TCT-motif	TCTTAC	839	6	+	part of a light responsive element
AET3Gv2044240	TCT-motif	TCTTAC	1340	6	-	part of a light responsive element
AET3Gv2044240	TCT-motif	TCTTAC	1614	6	-	part of a light responsive element
AET3Gv2064330	TCT-motif	TCTTAC	1061	6	-	part of a light responsive element
AET4Gv2047040	TCT-motif	TCTTAC	923	6	+	part of a light responsive element
AET4Gv2067040	TCT-motif	TCTTAC	944	6	+	part of a light responsive element
AET4Gv2074780	TCT-motif	TCTTAC	1675	6	+	part of a light responsive element
AET5Gv2090130	TCT-motif	TCTTAC	1478	6	+	part of a light responsive element
AET5Gv2100000	TCT-motif	TCTTAC	983	6	+	part of a light responsive element
AET6Gv2065790	TCT-motif	TCTTAC	1077	6	-	part of a light responsive element
AET7Gv2067240	TCT-motif	TCTTAC	1049	6	+	part of a light responsive element
AET1Gv2026790	TC-rich repeats	GTTTTCTTAC	1834	9	-	cis-acting element involved in defense and stress responsiveness
AET5Gv2109010	TC-rich repeats	ATTCTCTAAC	506	9	+	cis-acting element involved in defense and stress responsiveness
AET6Gv2065790	TC-rich repeats	GTTTTCTTAC	1077	9	-	cis-acting element involved in defense and stress responsiveness
AET1Gv2026790	TCCC-motif	TCTCCCT	1739	7	-	part of a light responsive element
AET1Gv2039420	TCCC-motif	TCTCCCT	716	7	-	part of a light responsive element
AET1Gv2042320	TCCC-motif	TCTCCCT	584	7	-	part of a light responsive element
AET2Gv2002300	TCCC-motif	TCTCCCT	111	7	-	part of a light responsive element
AET4Gv2047040	TCCC-motif	TCTCCCT	46	7	+	part of a light responsive element
AET4Gv2074780	TCCC-motif	TCTCCCT	242	7	-	part of a light responsive element
AET4Gv2074780	TCCC-motif	TCTCCCT	350	7	-	part of a light responsive element
AET5Gv2109010	TCCC-motif	TCTCCCT	218	7	+	part of a light responsive element
AET6Gv2082260	TCCC-motif	TCTCCCT	304	7	+	part of a light responsive element
AET7Gv2086000	TCCC-motif	TCTCCCT	1728	7	+	part of a light responsive element
AET7Gv2113140	TCCC-motif	TCTCCCT	1090	7	+	part of a light responsive element
AET1Gv2039420	TCA-element	CCATCTTTTT	413	9	-	cis-acting element involved in salicylic acid responsiveness
AET1Gv2039420	TCA-element	CCATCTTTTT	1041	9	-	cis-acting element involved in salicylic acid responsiveness
AET1Gv2042320	TCA-element	CCATCTTTTT	281	9	-	cis-acting element involved in salicylic acid responsiveness
AET1Gv2042320	TCA-element	CCATCTTTTT	909	9	-	cis-acting element involved in salicylic acid responsiveness
AET2Gv2096110	TCA-element	CCATCTTTTT	551	9	+	cis-acting element involved in salicylic acid responsiveness
AET3Gv2003820	TCA-element	CCATCTTTTT	692	10	-	cis-acting element involved in salicylic acid responsiveness
AET3Gv2044240	TCA-element	TCAGAAGAGG	835	9	+	cis-acting element involved in salicylic acid responsiveness
AET3Gv2064330	TCA-element	TCAGAAGAGG	1611	9	+	cis-acting element involved in salicylic acid responsiveness
AET5Gv2090130	TCA-element	CCATCTTTTT	360	9	+	cis-acting element involved in salicylic acid responsiveness
AET5Gv2099990	TCA-element	TCAGAAGAGG	635	9	-	cis-acting element involved in salicylic acid responsiveness
AET7Gv2086000	TCA-element	CCATCTTTTT	1732	9	+	cis-acting element involved in salicylic acid responsiveness
AET1Gv2026790	TATC-box	TATCCCA	1106	7	+	cis-acting element involved in gibberellin-responsiveness
AET2Gv2002300	TATC-box	TATCCCA	266	7	+	cis-acting element involved in gibberellin-responsiveness
AET4Gv2047040	TATC-box	TATCCCA	1903	7	-	cis-acting element involved in gibberellin-responsiveness
AET5Gv2109010	TATC-box	TATCCCA	1854	7	+	cis-acting element involved in gibberellin-responsiveness
AET6Gv2065790	TATC-box	TATCCCA	1574	7	-	cis-acting element involved in gibberellin-responsiveness
AET7Gv2070610	TATC-box	TATCCCA	594	7	-	cis-acting element involved in gibberellin-responsiveness
AET1Gv2010310	TATA-box	TATACA	322	6	-	core promoter element around -30 of transcription start
AET1Gv2010310	TATA-box	TATA	324	4	+	core promoter element around -30 of transcription start
AET1Gv2010310	TATA-box	TACAAAA	1139	7	+	core promoter element around -30 of transcription start
AET1Gv2010310	TATA-box	ATATAA	1464	6	+	core promoter element around -30 of transcription start
AET1Gv2010310	TATA-box	TATA	1465	4	-	core promoter element around -30 of transcription start
AET1Gv2026790	TATA-box	TATA	382	4	+	core promoter element around -30 of transcription start
AET1Gv2026790	TATA-box	TATA	460	4	+	core promoter element around -30 of transcription start
AET1Gv2026790	TATA-box	TATA	833	4	+	core promoter element around -30 of transcription start
AET1Gv2026790	TATA-box	TATA	1019	4	+	core promoter element around -30 of transcription start
AET1Gv2026790	TATA-box	ATATAA	1078	6	+	core promoter element around -30 of transcription start
AET1Gv2026790	TATA-box	TATA	1079	4	+	core promoter element around -30 of transcription start
AET1Gv2026790	TATA-box	ATTATA	1409	6	+	core promoter element around -30 of transcription start
AET1Gv2026790	TATA-box	TATAA	1410	5	-	core promoter element around -30 of transcription start
AET1Gv2026790	TATA-box	TATA	1411	4	-	core promoter element around -30 of transcription start
AET1Gv2026790	TATA-box	TATA	1420	4	-	core promoter element around -30 of transcription start
AET1Gv2026790	TATA-box	TATA	1890	4	-	core promoter element around -30 of transcription start
AET2Gv2002300	TATA-box	TATACA	262	6	-	core promoter element around -30 of transcription start
AET2Gv2002300	TATA-box	TATA	264	4	+	core promoter element around -30 of transcription start
AET2Gv2002300	TATA-box	TATA	494	4	+	core promoter element around -30 of transcription start
AET2Gv2002300	TATA-box	TATA	1529	4	-	core promoter element around -30 of transcription start
AET2Gv2002300	TATA-box	TACAAAA	1648	7	+	core promoter element around -30 of transcription start
AET2Gv2096110	TATA-box	TATATA	905	6	-	core promoter element around -30 of transcription start
AET2Gv2096110	TATA-box	TATA	907	4	-	core promoter element around -30 of transcription start
AET3Gv2003820	TATA-box	TATAAA	1040	6	-	core promoter element around -30 of transcription start
AET3Gv2003820	TATA-box	TATAA	1041	5	-	core promoter element around -30 of transcription start
AET3Gv2003820	TATA-box	TATA	1042	4	-	core promoter element around -30 of transcription start
AET3Gv2003820	TATA-box	TATA	1092	4	-	core promoter element around -30 of transcription start
AET3Gv2021120	TATA-box	TATA	147	4	+	core promoter element around -30 of transcription start
AET3Gv2021120	TATA-box	ATATAT	198	6	+	core promoter element around -30 of transcription start
AET3Gv2021120	TATA-box	TATATA	199	6	+	core promoter element around -30 of transcription start
AET3Gv2021120	TATA-box	TATA	201	4	+	core promoter element around -30 of transcription start
AET3Gv2021120	TATA-box	TATA	572	4	-	core promoter element around -30 of transcription start
AET3Gv2021120	TATA-box	TATAA	661	5	-	core promoter element around -30 of transcription start
AET3Gv2021120	TATA-box	TATA	662	4	-	core promoter element around -30 of transcription start
AET3Gv2021120	TATA-box	TATA	682	4	-	core promoter element around -30 of transcription start
AET3Gv2044240	TATA-box	TATACA	37	6	-	core promoter element around -30 of transcription start
AET3Gv2044240	TATA-box	TATA	39	4	+	core promoter element around -30 of transcription start
AET3Gv2044240	TATA-box	TATA	65	4	+	core promoter element around -30 of transcription start
AET3Gv2044240	TATA-box	TATA	107	4	+	core promoter element around -30 of transcription start
AET3Gv2044240	TATA-box	TATAAAT	209	7	-	core promoter element around -30 of transcription start
AET3Gv2044240	TATA-box	TATAAA	210	6	-	core promoter element around -30 of transcription start
AET3Gv2044240	TATA-box	TATAA	211	5	-	core promoter element around -30 of transcription start
AET3Gv2044240	TATA-box	TATA	212	4	+	core promoter element around -30 of transcription start
AET3Gv2044240	TATA-box	TATAA	1005	5	-	core promoter element around -30 of transcription start
AET3Gv2044240	TATA-box	TATA	1006	4	+	core promoter element around -30 of transcription start
AET3Gv2044240	TATA-box	TATA	1166	4	-	core promoter element around -30 of transcription start
AET3Gv2044240	TATA-box	ATATAA	1350	6	+	core promoter element around -30 of transcription start
AET3Gv2044240	TATA-box	TATA	1351	4	-	core promoter element around -30 of transcription start
AET3Gv2044240	TATA-box	TATA	1373	4	-	core promoter element around -30 of transcription start
AET3Gv2064330	TATA-box	TATA	40	4	+	core promoter element around -30 of transcription start
AET3Gv2064330	TATA-box	TATAA	205	5	-	core promoter element around -30 of transcription start
AET3Gv2064330	TATA-box	TATA	206	4	+	core promoter element around -30 of transcription start
AET3Gv2064330	TATA-box	TATA	377	4	+	core promoter element around -30 of transcription start
AET3Gv2064330	TATA-box	TATAA	385	5	-	core promoter element around -30 of transcription start
AET3Gv2064330	TATA-box	TATA	386	4	+	core promoter element around -30 of transcription start
AET3Gv2064330	TATA-box	taTATAAAtc	1070	9	-	core promoter element around -30 of transcription start
AET3Gv2064330	TATA-box	ATATAA	1075	6	+	core promoter element around -30 of transcription start
AET3Gv2064330	TATA-box	TATA	1076	4	-	core promoter element around -30 of transcription start
AET3Gv2064330	TATA-box	TATAA	1135	5	-	core promoter element around -30 of transcription start
AET3Gv2064330	TATA-box	TATA	1136	4	-	core promoter element around -30 of transcription start
AET3Gv2064330	TATA-box	ccTATAAAaa	1218	9	+	core promoter element around -30 of transcription start
AET3Gv2064330	TATA-box	TATA	1220	4	-	core promoter element around -30 of transcription start
AET4Gv2047040	TATA-box	TATACA	63	6	-	core promoter element around -30 of transcription start
AET4Gv2047040	TATA-box	TATA	65	4	+	core promoter element around -30 of transcription start
AET4Gv2047040	TATA-box	ATATAT	98	6	+	core promoter element around -30 of transcription start
AET4Gv2047040	TATA-box	TATA	99	4	+	core promoter element around -30 of transcription start
AET4Gv2047040	TATA-box	TATA	302	4	+	core promoter element around -30 of transcription start
AET4Gv2047040	TATA-box	TATA	408	4	+	core promoter element around -30 of transcription start
AET4Gv2047040	TATA-box	ATATAA	865	6	+	core promoter element around -30 of transcription start
AET4Gv2047040	TATA-box	TATA	866	4	+	core promoter element around -30 of transcription start
AET4Gv2047040	TATA-box	ATATAA	958	6	+	core promoter element around -30 of transcription start
AET4Gv2047040	TATA-box	TATA	959	4	+	core promoter element around -30 of transcription start
AET4Gv2047040	TATA-box	TATAA	1282	5	-	core promoter element around -30 of transcription start
AET4Gv2047040	TATA-box	TATA	1283	4	-	core promoter element around -30 of transcription start
AET4Gv2047040	TATA-box	TATAAA	1779	6	-	core promoter element around -30 of transcription start
AET4Gv2047040	TATA-box	TATAA	1780	5	-	core promoter element around -30 of transcription start
AET4Gv2047040	TATA-box	TATA	1781	4	-	core promoter element around -30 of transcription start
AET4Gv2047040	TATA-box	TATAA	1806	5	-	core promoter element around -30 of transcription start
AET4Gv2047040	TATA-box	TATA	1807	4	-	core promoter element around -30 of transcription start
AET4Gv2067040	TATA-box	TATA	281	4	+	core promoter element around -30 of transcription start
AET4Gv2067040	TATA-box	taTATAAAtc	290	9	+	core promoter element around -30 of transcription start
AET4Gv2067040	TATA-box	TATA	327	4	+	core promoter element around -30 of transcription start
AET4Gv2067040	TATA-box	TATA	650	4	+	core promoter element around -30 of transcription start
AET4Gv2067040	TATA-box	TATA	755	4	+	core promoter element around -30 of transcription start
AET4Gv2067040	TATA-box	TATA	809	4	+	core promoter element around -30 of transcription start
AET4Gv2067040	TATA-box	TATAA	1088	5	-	core promoter element around -30 of transcription start
AET4Gv2067040	TATA-box	TATA	1089	4	+	core promoter element around -30 of transcription start
AET4Gv2067040	TATA-box	TATA	1417	4	-	core promoter element around -30 of transcription start
AET4Gv2067040	TATA-box	TATA	1510	4	-	core promoter element around -30 of transcription start
AET4Gv2074780	TATA-box	ccTATAAAaa	232	9	-	core promoter element around -30 of transcription start
AET4Gv2074780	TATA-box	TATA	1939	4	-	core promoter element around -30 of transcription start
AET5Gv2090130	TATA-box	TATA	1175	4	-	core promoter element around -30 of transcription start
AET5Gv2099990	TATA-box	TATA	1346	4	-	core promoter element around -30 of transcription start
AET5Gv2100000	TATA-box	TATAA	975	5	-	core promoter element around -30 of transcription start
AET5Gv2100000	TATA-box	TATA	976	4	-	core promoter element around -30 of transcription start
AET5Gv2100000	TATA-box	TATA	1292	4	-	core promoter element around -30 of transcription start
AET5Gv2100000	TATA-box	TAAAGATT	1365	8	+	core promoter element around -30 of transcription start
AET5Gv2109010	TATA-box	TATAA	258	5	-	core promoter element around -30 of transcription start
AET5Gv2109010	TATA-box	TATA	259	4	+	core promoter element around -30 of transcription start
AET5Gv2109010	TATA-box	ATATAT	474	6	+	core promoter element around -30 of transcription start
AET5Gv2109010	TATA-box	TATA	475	4	+	core promoter element around -30 of transcription start
AET5Gv2109010	TATA-box	TATA	781	4	+	core promoter element around -30 of transcription start
AET5Gv2109040	TATA-box	ATATAT	507	6	+	core promoter element around -30 of transcription start
AET5Gv2109040	TATA-box	TATA	508	4	+	core promoter element around -30 of transcription start
AET6Gv2065790	TATA-box	TATA	1402	4	-	core promoter element around -30 of transcription start
AET6Gv2065790	TATA-box	TATA	1870	4	-	core promoter element around -30 of transcription start
AET6Gv2082260	TATA-box	TATAA	537	5	-	core promoter element around -30 of transcription start
AET6Gv2082260	TATA-box	TATA	538	4	-	core promoter element around -30 of transcription start
AET7Gv2021250	TATA-box	TATA	359	4	+	core promoter element around -30 of transcription start
AET7Gv2021250	TATA-box	TATAA	421	5	-	core promoter element around -30 of transcription start
AET7Gv2021250	TATA-box	TATA	422	4	+	core promoter element around -30 of transcription start
AET7Gv2021250	TATA-box	TATA	610	4	+	core promoter element around -30 of transcription start
AET7Gv2021250	TATA-box	TACAAAA	638	7	-	core promoter element around -30 of transcription start
AET7Gv2067240	TATA-box	ccTATAAAaa	2	9	+	core promoter element around -30 of transcription start
AET7Gv2067240	TATA-box	TATA	4	4	+	core promoter element around -30 of transcription start
AET7Gv2067240	TATA-box	TATACA	529	6	-	core promoter element around -30 of transcription start
AET7Gv2067240	TATA-box	TATA	531	4	+	core promoter element around -30 of transcription start
AET7Gv2067240	TATA-box	TATA	542	4	+	core promoter element around -30 of transcription start
AET7Gv2067240	TATA-box	TACAAAA	1349	7	+	core promoter element around -30 of transcription start
AET7Gv2067240	TATA-box	ATATAA	1671	6	+	core promoter element around -30 of transcription start
AET7Gv2067240	TATA-box	TATA	1672	4	-	core promoter element around -30 of transcription start
AET7Gv2067240	TATA-box	ATTATA	1950	6	+	core promoter element around -30 of transcription start
AET7Gv2067240	TATA-box	TATAA	1951	5	-	core promoter element around -30 of transcription start
AET7Gv2067240	TATA-box	TATA	1952	4	-	core promoter element around -30 of transcription start
AET7Gv2070610	TATA-box	TATAA	26	5	-	core promoter element around -30 of transcription start
AET7Gv2070610	TATA-box	TATA	27	4	+	core promoter element around -30 of transcription start
AET7Gv2070610	TATA-box	TACAAAA	109	7	-	core promoter element around -30 of transcription start
AET7Gv2070610	TATA-box	ATATAT	367	6	+	core promoter element around -30 of transcription start
AET7Gv2070610	TATA-box	TATA	368	4	+	core promoter element around -30 of transcription start
AET7Gv2070610	TATA-box	TATACA	804	6	-	core promoter element around -30 of transcription start
AET7Gv2070610	TATA-box	TATA	806	4	+	core promoter element around -30 of transcription start
AET7Gv2070610	TATA-box	TACAAAA	1126	7	-	core promoter element around -30 of transcription start
AET7Gv2086000	TATA-box	TATA	570	4	+	core promoter element around -30 of transcription start
AET7Gv2086000	TATA-box	ATTATA	909	6	+	core promoter element around -30 of transcription start
AET7Gv2086000	TATA-box	TATAA	910	5	-	core promoter element around -30 of transcription start
AET7Gv2086000	TATA-box	TATA	911	4	+	core promoter element around -30 of transcription start
AET7Gv2086000	TATA-box	TATA	1189	4	+	core promoter element around -30 of transcription start
AET7Gv2086000	TATA-box	TATAA	1542	5	-	core promoter element around -30 of transcription start
AET7Gv2086000	TATA-box	TATA	1543	4	+	core promoter element around -30 of transcription start
AET7Gv2086000	TATA-box	TATAA	1791	5	-	core promoter element around -30 of transcription start
AET7Gv2086000	TATA-box	TATA	1792	4	+	core promoter element around -30 of transcription start
AET7Gv2113140	TATA-box	TATACA	348	6	-	core promoter element around -30 of transcription start
AET7Gv2113140	TATA-box	TATA	350	4	+	core promoter element around -30 of transcription start
AET7Gv2113140	TATA-box	ATTATA	501	6	+	core promoter element around -30 of transcription start
AET7Gv2113140	TATA-box	TATAA	502	5	-	core promoter element around -30 of transcription start
AET7Gv2113140	TATA-box	TATA	503	4	+	core promoter element around -30 of transcription start
AET1Gv2026790	Sp1	GGGCGG	2	6	-	light responsive element
AET1Gv2042320	Sp1	GGGCGG	118	6	-	light responsive element
AET2Gv2002300	Sp1	GGGCGG	20	6	-	light responsive element
AET2Gv2096110	Sp1	GGGCGG	29	6	-	light responsive element
AET2Gv2096110	Sp1	GGGCGG	306	6	-	light responsive element
AET2Gv2096110	Sp1	GGGCGG	311	6	-	light responsive element
AET3Gv2003820	Sp1	GGGCGG	83	6	-	light responsive element
AET4Gv2074780	Sp1	GGGCGG	23	6	-	light responsive element
AET4Gv2074780	Sp1	GGGCGG	427	6	+	light responsive element
AET5Gv2090130	Sp1	GGGCGG	62	6	-	light responsive element
AET5Gv2090130	Sp1	GGGCGG	98	6	-	light responsive element
AET6Gv2065790	Sp1	GGGCGG	582	6	+	light responsive element
AET6Gv2082260	Sp1	GGGCGG	141	6	+	light responsive element
AET6Gv2082260	Sp1	GGGCGG	165	6	+	light responsive element
AET7Gv2021250	Sp1	GGGCGG	9	6	+	light responsive element
AET7Gv2021250	Sp1	GGGCGG	120	6	+	light responsive element
AET7Gv2021250	Sp1	GGGCGG	392	6	+	light responsive element
AET7Gv2086000	Sp1	GGGCGG	1888	6	-	light responsive element
AET7Gv2113140	Sp1	GGGCGG	40	6	+	light responsive element
AET7Gv2113140	Sp1	GGGCGG	67	6	+	light responsive element
AET7Gv2113140	Sp1	GGGCGG	130	6	+	light responsive element
AET7Gv2113140	Sp1	GGGCGG	1666	6	+	light responsive element
AET7Gv2113140	Sp1	GGGCGG	1676	6	+	light responsive element
AET7Gv2113140	Sp1	GGGCGG	1687	6	-	light responsive element
AET7Gv2113140	Sp1	GGGCGG	1759	6	+	light responsive element
AET7Gv2021250	SARE	TTCGACCATCTT	630	11	+	cis-acting element involved in salicylic acid responsiveness
AET7Gv2113140	Pc-CMA2c	GCCCACGCA	192	9	-	part of a light responsive element
AET2Gv2002300	P-box	CCTTTTG	405	7	-	gibberellin-responsive element
AET3Gv2003820	P-box	CCTTTTG	539	7	-	gibberellin-responsive element
AET3Gv2064330	P-box	CCTTTTG	786	7	-	gibberellin-responsive element
AET4Gv2047040	P-box	CCTTTTG	1020	7	-	gibberellin-responsive element
AET4Gv2047040	P-box	CCTTTTG	1980	7	-	gibberellin-responsive element
AET4Gv2074780	P-box	CCTTTTG	521	7	-	gibberellin-responsive element
AET5Gv2100000	P-box	CCTTTTG	870	7	-	gibberellin-responsive element
AET5Gv2109010	P-box	CCTTTTG	194	7	-	gibberellin-responsive element
AET5Gv2109010	P-box	CCTTTTG	1737	7	+	gibberellin-responsive element
AET5Gv2109040	P-box	CCTTTTG	62	7	-	gibberellin-responsive element
AET7Gv2021250	P-box	CCTTTTG	814	7	-	gibberellin-responsive element
AET7Gv2067240	P-box	CCTTTTG	941	7	+	gibberellin-responsive element
AET7Gv2070610	P-box	CCTTTTG	258	7	-	gibberellin-responsive element
AET7Gv2086000	P-box	CCTTTTG	1872	7	-	gibberellin-responsive element
AET1Gv2010310	O2-site	GTTGACGTGA	722	9	-	cis-acting regulatory element involved in zein metabolism regulation
AET1Gv2010310	O2-site	GATGATGTGG	1574	9	+	cis-acting regulatory element involved in zein metabolism regulation
AET1Gv2010310	O2-site	GTTGACGTGA	1907	9	+	cis-acting regulatory element involved in zein metabolism regulation
AET1Gv2026790	O2-site	GATGATGTGG	1868	9	+	cis-acting regulatory element involved in zein metabolism regulation
AET2Gv2096110	O2-site	GATGATGTGG	926	10	+	cis-acting regulatory element involved in zein metabolism regulation
AET3Gv2003820	O2-site	GATGACATGG	794	10	+	cis-acting regulatory element involved in zein metabolism regulation
AET3Gv2021120	O2-site	GTTGACGTGA	841	9	+	cis-acting regulatory element involved in zein metabolism regulation
AET3Gv2044240	O2-site	GTTGACGTGA	575	9	+	cis-acting regulatory element involved in zein metabolism regulation
AET4Gv2047040	O2-site	GATGA(C/T)(A/G)TG(A/G)	935	8	+	cis-acting regulatory element involved in zein metabolism regulation
AET5Gv2090130	O2-site	GATGATGTGG	1490	9	+	cis-acting regulatory element involved in zein metabolism regulation
AET5Gv2109010	O2-site	GATGATGTGG	730	9	+	cis-acting regulatory element involved in zein metabolism regulation
AET5Gv2109010	O2-site	GATGATGTGG	1784	9	+	cis-acting regulatory element involved in zein metabolism regulation
AET5Gv2109040	O2-site	GATGATGTGG	772	9	+	cis-acting regulatory element involved in zein metabolism regulation
AET6Gv2065790	O2-site	GATGATGTGG	863	9	-	cis-acting regulatory element involved in zein metabolism regulation
AET6Gv2065790	O2-site	GATGA(C/T)(A/G)TG(A/G)	1616	8	+	cis-acting regulatory element involved in zein metabolism regulation
AET7Gv2021250	O2-site	GATGACATGG	1391	9	+	cis-acting regulatory element involved in zein metabolism regulation
AET7Gv2067240	O2-site	GTTGACGTGA	932	9	-	cis-acting regulatory element involved in zein metabolism regulation
AET7Gv2113140	O2-site	GATGATGTGG	1375	9	+	cis-acting regulatory element involved in zein metabolism regulation
AET6Gv2065790	NON-box	AGATCGACG	516	9	+	cis-acting regulatory element related to meristem specific activation
AET5Gv2109010	MRE	AACCTAA	971	7	-	MYB binding site involved in light responsiveness
AET5Gv2109010	MRE	AACCTAA	1647	7	-	MYB binding site involved in light responsiveness
AET1Gv2010310	MBS	CAACTG	1713	6	+	MYB binding site involved in drought-inducibility
AET1Gv2010310	MBS	CAACTG	1924	6	-	MYB binding site involved in drought-inducibility
AET1Gv2026790	MBS	CAACTG	197	6	+	MYB binding site involved in drought-inducibility
AET1Gv2026790	MBS	CAACTG	674	6	+	MYB binding site involved in drought-inducibility
AET1Gv2039420	MBS	CAACTG	1085	6	+	MYB binding site involved in drought-inducibility
AET1Gv2039420	MBS	CAACTG	1206	6	+	MYB binding site involved in drought-inducibility
AET1Gv2042320	MBS	CAACTG	953	6	+	MYB binding site involved in drought-inducibility
AET2Gv2096110	MBS	CAACTG	88	6	+	MYB binding site involved in drought-inducibility
AET2Gv2096110	MBS	CAACTG	766	6	-	MYB binding site involved in drought-inducibility
AET3Gv2021120	MBS	CAACTG	471	6	-	MYB binding site involved in drought-inducibility
AET3Gv2044240	MBS	CAACTG	48	6	+	MYB binding site involved in drought-inducibility
AET3Gv2044240	MBS	CAACTG	653	6	-	MYB binding site involved in drought-inducibility
AET4Gv2047040	MBS	CAACTG	218	6	+	MYB binding site involved in drought-inducibility
AET4Gv2047040	MBS	CAACTG	336	6	-	MYB binding site involved in drought-inducibility
AET4Gv2047040	MBS	CAACTG	1815	6	+	MYB binding site involved in drought-inducibility
AET4Gv2067040	MBS	CAACTG	399	6	-	MYB binding site involved in drought-inducibility
AET4Gv2074780	MBS	CAACTG	115	6	-	MYB binding site involved in drought-inducibility
AET4Gv2074780	MBS	CAACTG	700	6	-	MYB binding site involved in drought-inducibility
AET4Gv2074780	MBS	CAACTG	758	6	-	MYB binding site involved in drought-inducibility
AET4Gv2074780	MBS	CAACTG	1014	6	+	MYB binding site involved in drought-inducibility
AET4Gv2074780	MBS	CAACTG	1380	6	-	MYB binding site involved in drought-inducibility
AET5Gv2099990	MBS	CAACTG	140	6	-	MYB binding site involved in drought-inducibility
AET5Gv2099990	MBS	CAACTG	576	6	+	MYB binding site involved in drought-inducibility
AET5Gv2099990	MBS	CAACTG	969	6	-	MYB binding site involved in drought-inducibility
AET5Gv2099990	MBS	CAACTG	1526	6	+	MYB binding site involved in drought-inducibility
AET5Gv2100000	MBS	CAACTG	534	6	+	MYB binding site involved in drought-inducibility
AET5Gv2100000	MBS	CAACTG	909	6	-	MYB binding site involved in drought-inducibility
AET5Gv2100000	MBS	CAACTG	1188	6	-	MYB binding site involved in drought-inducibility
AET5Gv2100000	MBS	CAACTG	1725	6	-	MYB binding site involved in drought-inducibility
AET5Gv2109040	MBS	CAACTG	459	6	+	MYB binding site involved in drought-inducibility
AET5Gv2109040	MBS	CAACTG	617	6	-	MYB binding site involved in drought-inducibility
AET6Gv2082260	MBS	CAACTG	458	6	+	MYB binding site involved in drought-inducibility
AET7Gv2021250	MBS	CAACTG	562	6	-	MYB binding site involved in drought-inducibility
AET7Gv2067240	MBS	CAACTG	1149	6	-	MYB binding site involved in drought-inducibility
AET7Gv2067240	MBS	CAACTG	1920	6	+	MYB binding site involved in drought-inducibility
AET7Gv2070610	MBS	CAACTG	510	6	+	MYB binding site involved in drought-inducibility
AET7Gv2070610	MBS	CAACTG	1849	6	-	MYB binding site involved in drought-inducibility
AET7Gv2086000	MBS	CAACTG	1782	6	+	MYB binding site involved in drought-inducibility
AET1Gv2010310	LTR	CCGAAA	1305	6	-	cis-acting element involved in low-temperature responsiveness
AET1Gv2026790	LTR	CCGAAA	1284	6	-	cis-acting element involved in low-temperature responsiveness
AET1Gv2039420	LTR	CCGAAA	807	6	+	cis-acting element involved in low-temperature responsiveness
AET1Gv2039420	LTR	CCGAAA	1213	6	-	cis-acting element involved in low-temperature responsiveness
AET1Gv2042320	LTR	CCGAAA	675	6	+	cis-acting element involved in low-temperature responsiveness
AET1Gv2042320	LTR	CCGAAA	1081	6	-	cis-acting element involved in low-temperature responsiveness
AET2Gv2002300	LTR	CCGAAA	1674	6	-	cis-acting element involved in low-temperature responsiveness
AET3Gv2044240	LTR	CCGAAA	563	6	+	cis-acting element involved in low-temperature responsiveness
AET4Gv2047040	LTR	CCGAAA	1059	6	-	cis-acting element involved in low-temperature responsiveness
AET4Gv2047040	LTR	CCGAAA	1417	6	-	cis-acting element involved in low-temperature responsiveness
AET4Gv2074780	LTR	CCGAAA	1810	6	-	cis-acting element involved in low-temperature responsiveness
AET5Gv2090130	LTR	CCGAAA	1650	6	+	cis-acting element involved in low-temperature responsiveness
AET5Gv2099990	LTR	CCGAAA	1685	6	+	cis-acting element involved in low-temperature responsiveness
AET5Gv2100000	LTR	CCGAAA	766	6	-	cis-acting element involved in low-temperature responsiveness
AET5Gv2109010	LTR	CCGAAA	1181	6	+	cis-acting element involved in low-temperature responsiveness
AET5Gv2109040	LTR	CCGAAA	212	6	+	cis-acting element involved in low-temperature responsiveness
AET5Gv2109040	LTR	CCGAAA	383	6	+	cis-acting element involved in low-temperature responsiveness
AET5Gv2109040	LTR	CCGAAA	1223	6	+	cis-acting element involved in low-temperature responsiveness
AET7Gv2021250	LTR	CCGAAA	924	6	+	cis-acting element involved in low-temperature responsiveness
AET7Gv2067240	LTR	CCGAAA	1512	6	-	cis-acting element involved in low-temperature responsiveness
AET7Gv2086000	LTR	CCGAAA	1416	6	+	cis-acting element involved in low-temperature responsiveness
AET7Gv2113140	LTR	CCGAAA	1468	6	-	cis-acting element involved in low-temperature responsiveness
AET1Gv2010310	LAMP-element	CTTTATCA	943	8	-	part of a light responsive element
AET2Gv2002300	LAMP-element	CTTTATCA	1518	8	-	part of a light responsive element
AET3Gv2064330	LAMP-element	CTTTATCA	845	8	+	part of a light responsive element
AET5Gv2100000	LAMP-element	CTTTATCA	466	8	-	part of a light responsive element
AET7Gv2086000	LAMP-element	CTTTATCA	1431	8	-	part of a light responsive element
AET1Gv2026790	I-box	AAGATAAGGCT	1464	10	+	part of a light responsive element
AET2Gv2002300	I-box	atGATAAGGTC	1517	10	+	part of a light responsive element
AET2Gv2096110	I-box	cGATAAGGCG	468	9	+	part of a light responsive element
AET3Gv2021120	I-box	AAGATAAGGCT	651	10	+	part of a light responsive element
AET3Gv2064330	I-box	TGATAATGT	1404	9	-	part of a light responsive element
AET5Gv2099990	I-box	gGATAAGGTG	504	9	-	part of a light responsive element
AET5Gv2109010	I-box	AAGATAAGGCT	1086	10	+	part of a light responsive element
AET6Gv2065790	I-box	cGATAAGGCG	266	9	-	part of a light responsive element
AET6Gv2082260	I-box	cGATAAGGCG	233	9	-	part of a light responsive element
AET7Gv2070610	I-box	gGATAAGGTG	290	9	+	part of a light responsive element
AET2Gv2002300	GT1-motif	GGTTAAT	1678	7	+	light responsive element
AET3Gv2064330	GT1-motif	GGTTAA	1030	6	+	light responsive element
AET4Gv2047040	GT1-motif	GGTTAAT	1063	7	+	light responsive element
AET4Gv2067040	GT1-motif	GGTTAAT	1528	7	+	light responsive element
AET4Gv2074780	GT1-motif	GGTTAA	1497	6	-	light responsive element
AET5Gv2090130	GT1-motif	GGTTAA	1422	6	-	light responsive element
AET5Gv2090130	GT1-motif	GGTTAA	1831	6	+	light responsive element
AET5Gv2100000	GT1-motif	GGTTAA	123	6	-	light responsive element
AET5Gv2109010	GT1-motif	GGTTAA	331	6	+	light responsive element
AET5Gv2109010	GT1-motif	GGTTAA	637	6	+	light responsive element
AET7Gv2070610	GT1-motif	GGTTAAT	1279	7	+	light responsive element
AET1Gv2039420	GCN4_motif	TGAGTCA	486	7	-	cis-regulatory element involved in endosperm expression
AET3Gv2003820	GCN4_motif	TGAGTCA	526	7	-	cis-regulatory element involved in endosperm expression
AET3Gv2044240	GCN4_motif	TGAGTCA	1575	7	+	cis-regulatory element involved in endosperm expression
AET3Gv2064330	GCN4_motif	TGAGTCA	970	7	+	cis-regulatory element involved in endosperm expression
AET7Gv2070610	GCN4_motif	TGAGTCA	709	7	+	cis-regulatory element involved in endosperm expression
AET1Gv2010310	GC-motif	CCCCCG	892	6	-	enhancer-like element involved in anoxic specific inducibility
AET1Gv2039420	GC-motif	CCCCCG	1367	6	+	enhancer-like element involved in anoxic specific inducibility
AET1Gv2042320	GC-motif	CCCCCG	1235	6	+	enhancer-like element involved in anoxic specific inducibility
AET2Gv2096110	GC-motif	CCCCCG	225	6	-	enhancer-like element involved in anoxic specific inducibility
AET2Gv2096110	GC-motif	CCCCCG	321	6	+	enhancer-like element involved in anoxic specific inducibility
AET2Gv2096110	GC-motif	CCCCCG	341	6	+	enhancer-like element involved in anoxic specific inducibility
AET5Gv2090130	GC-motif	CCCCCG	95	6	+	enhancer-like element involved in anoxic specific inducibility
AET5Gv2109010	GC-motif	CCCCCG	52	6	+	enhancer-like element involved in anoxic specific inducibility
AET6Gv2065790	GC-motif	CCCCCG	447	6	+	enhancer-like element involved in anoxic specific inducibility
AET6Gv2065790	GC-motif	CCCCCG	1568	6	+	enhancer-like element involved in anoxic specific inducibility
AET6Gv2082260	GC-motif	CCCCCG	177	6	-	enhancer-like element involved in anoxic specific inducibility
AET1Gv2010310	G-box	GCCACGTGGA	1030	9	-	cis-acting regulatory element involved in light responsiveness
AET1Gv2010310	G-box	CACGTG	1032	6	-	cis-acting regulatory element involved in light responsiveness
AET1Gv2010310	G-Box	CACGTG	1032	6	-	cis-acting regulatory element involved in light responsiveness
AET1Gv2010310	G-Box	CACGTT	1614	6	-	cis-acting regulatory element involved in light responsiveness
AET1Gv2026790	G-box	GCCACGTGGA	349	9	-	cis-acting regulatory element involved in light responsiveness
AET1Gv2026790	G-box	CACGTC	511	6	+	cis-acting regulatory element involved in light responsiveness
AET1Gv2026790	G-box	CACGAC	765	6	+	cis-acting regulatory element involved in light responsiveness
AET1Gv2026790	G-Box	CACGTT	1647	6	+	cis-acting regulatory element involved in light responsiveness
AET1Gv2039420	G-Box	CACGTG	630	6	+	cis-acting regulatory element involved in light responsiveness
AET1Gv2039420	G-box	TAACACGTAG	526	9	+	cis-acting regulatory element involved in light responsiveness
AET1Gv2039420	G-box	CACGTG	630	6	+	cis-acting regulatory element involved in light responsiveness
AET1Gv2042320	G-box	TAACACGTAG	394	9	+	cis-acting regulatory element involved in light responsiveness
AET1Gv2042320	G-box	CACGTG	498	6	+	cis-acting regulatory element involved in light responsiveness
AET1Gv2042320	G-Box	CACGTG	498	6	+	cis-acting regulatory element involved in light responsiveness
AET2Gv2002300	G-box	TACGTG	939	6	-	cis-acting regulatory element involved in light responsiveness
AET2Gv2002300	G-box	CACGTC	1155	6	+	cis-acting regulatory element involved in light responsiveness
AET2Gv2096110	G-box	TACGTG	80	6	+	cis-acting regulatory element involved in light responsiveness
AET2Gv2096110	G-box	CACGAC	116	6	+	cis-acting regulatory element involved in light responsiveness
AET3Gv2003820	G-Box	TCCACATGGCA	652	10	+	cis-acting regulatory element involved in light responsiveness
AET3Gv2021120	G-box	CACGAC	826	6	+	cis-acting regulatory element involved in light responsiveness
AET3Gv2021120	G-box	CACGTC	844	6	-	cis-acting regulatory element involved in light responsiveness
AET3Gv2044240	G-box	CACGAC	578	6	-	cis-acting regulatory element involved in light responsiveness
AET3Gv2044240	G-box	CACGTC	964	6	+	cis-acting regulatory element involved in light responsiveness
AET3Gv2064330	G-Box	CACGTT	1799	6	-	cis-acting regulatory element involved in light responsiveness
AET4Gv2047040	G-box	CACGTC	938	6	-	cis-acting regulatory element involved in light responsiveness
AET4Gv2047040	G-box	CACGAC	1868	6	+	cis-acting regulatory element involved in light responsiveness
AET4Gv2067040	G-box	CCACGTAA	688	8	-	cis-acting regulatory element involved in light responsiveness
AET4Gv2067040	G-box	TACGTG	689	6	+	cis-acting regulatory element involved in light responsiveness
AET4Gv2074780	G-box	CACGAC	368	6	+	cis-acting regulatory element involved in light responsiveness
AET5Gv2090130	G-box	CACGTG	191	6	+	cis-acting regulatory element involved in light responsiveness
AET5Gv2090130	G-box	CACGAC	1205	6	-	cis-acting regulatory element involved in light responsiveness
AET5Gv2090130	G-Box	CACGTG	191	6	+	cis-acting regulatory element involved in light responsiveness
AET5Gv2100000	G-box	TACGTG	229	6	-	cis-acting regulatory element involved in light responsiveness
AET5Gv2109010	G-box	TACGTG	836	6	+	cis-acting regulatory element involved in light responsiveness
AET5Gv2109010	G-box	CACGTC	1787	6	-	cis-acting regulatory element involved in light responsiveness
AET5Gv2109040	G-box	CACGAC	825	6	+	cis-acting regulatory element involved in light responsiveness
AET6Gv2065790	G-Box	CACGTG	5	6	+	cis-acting regulatory element involved in light responsiveness
AET6Gv2065790	G-box	GCCACGTGGA	3	9	-	cis-acting regulatory element involved in light responsiveness
AET6Gv2065790	G-box	CACGTG	5	6	+	cis-acting regulatory element involved in light responsiveness
AET7Gv2021250	G-Box	CACGTT	179	6	-	cis-acting regulatory element involved in light responsiveness
AET7Gv2021250	G-box	CACGAC	4	6	-	cis-acting regulatory element involved in light responsiveness
AET7Gv2067240	G-Box	CACGTT	1242	6	+	cis-acting regulatory element involved in light responsiveness
AET7Gv2067240	G-Box	CACGTT	1821	6	-	cis-acting regulatory element involved in light responsiveness
AET7Gv2070610	G-box	CACGTG	990	6	-	cis-acting regulatory element involved in light responsiveness
AET7Gv2070610	G-Box	CACGTG	990	6	-	cis-acting regulatory element involved in light responsiveness
AET7Gv2086000	G-box	CACGAC	20	6	-	cis-acting regulatory element involved in light responsiveness
AET7Gv2113140	G-box	TACGTG	909	6	-	cis-acting regulatory element involved in light responsiveness
AET7Gv2113140	G-box	GCCACGTGGA	1402	9	+	cis-acting regulatory element involved in light responsiveness
AET1Gv2010310	GATA-motif	GATAGGA	436	7	-	part of a light responsive element
AET1Gv2010310	GATA-motif	AAGGATAAGG	1268	9	+	part of a light responsive element
AET1Gv2026790	GATA-motif	AAGGATAAGG	359	9	-	part of a light responsive element
AET2Gv2002300	GATA-motif	AAGGATAAGG	1637	9	+	part of a light responsive element
AET4Gv2074780	GATA-motif	GATAGGA	169	7	+	part of a light responsive element
AET4Gv2074780	GATA-motif	GATAGGA	236	7	+	part of a light responsive element
AET5Gv2090130	GATA-motif	AAGGATAAGG	536	9	-	part of a light responsive element
AET6Gv2065790	GATA-motif	AAGGATAAGG	1957	9	+	part of a light responsive element
AET7Gv2021250	GATA-motif	GATAGGG	1096	7	-	part of a light responsive element
AET7Gv2067240	GATA-motif	GATAGGA	649	7	-	part of a light responsive element
AET1Gv2010310	GARE-motif	TCTGTTG	1088	7	+	gibberellin-responsive element
AET1Gv2010310	GARE-motif	TCTGTTG	1297	7	+	gibberellin-responsive element
AET1Gv2010310	GARE-motif	TCTGTTG	1661	7	-	gibberellin-responsive element
AET1Gv2039420	GARE-motif	TCTGTTG	1393	7	-	gibberellin-responsive element
AET1Gv2042320	GARE-motif	TCTGTTG	1261	7	-	gibberellin-responsive element
AET2Gv2002300	GARE-motif	TCTGTTG	1855	7	-	gibberellin-responsive element
AET3Gv2064330	GARE-motif	TCTGTTG	1758	7	-	gibberellin-responsive element
AET3Gv2064330	GARE-motif	TCTGTTG	1857	7	-	gibberellin-responsive element
AET3Gv2064330	GARE-motif	TCTGTTG	1905	7	-	gibberellin-responsive element
AET4Gv2047040	GARE-motif	TCTGTTG	479	7	+	gibberellin-responsive element
AET4Gv2047040	GARE-motif	TCTGTTG	988	7	-	gibberellin-responsive element
AET4Gv2047040	GARE-motif	TCTGTTG	1031	7	-	gibberellin-responsive element
AET4Gv2047040	GARE-motif	TCTGTTG	1685	7	-	gibberellin-responsive element
AET4Gv2067040	GARE-motif	TCTGTTG	49	7	+	gibberellin-responsive element
AET4Gv2067040	GARE-motif	TCTGTTG	1198	7	-	gibberellin-responsive element
AET5Gv2100000	GARE-motif	TCTGTTG	1111	7	+	gibberellin-responsive element
AET5Gv2100000	GARE-motif	TCTGTTG	1698	7	-	gibberellin-responsive element
AET5Gv2109010	GARE-motif	TCTGTTG	1357	7	+	gibberellin-responsive element
AET7Gv2021250	GARE-motif	TCTGTTG	1465	7	-	gibberellin-responsive element
AET7Gv2067240	GARE-motif	TCTGTTG	1504	7	+	gibberellin-responsive element
AET7Gv2067240	GARE-motif	TCTGTTG	1868	7	-	gibberellin-responsive element
AET7Gv2070610	GARE-motif	TCTGTTG	718	7	-	gibberellin-responsive element
AET7Gv2070610	GARE-motif	TCTGTTG	1650	7	-	gibberellin-responsive element
AET7Gv2113140	GARE-motif	TCTGTTG	632	7	-	gibberellin-responsive element
AET1Gv2039420	circadian	CAAAGATATC	372	9	-	cis-acting regulatory element involved in circadian control
AET1Gv2042320	circadian	CAAAGATATC	240	9	-	cis-acting regulatory element involved in circadian control
AET2Gv2002300	circadian	CAAAGATATC	425	10	-	cis-acting regulatory element involved in circadian control
AET2Gv2002300	circadian	CAAAGATATC	1114	9	-	cis-acting regulatory element involved in circadian control
AET2Gv2002300	circadian	CAAAGATATC	1432	9	+	cis-acting regulatory element involved in circadian control
AET2Gv2002300	circadian	CAAAGATATC	1828	9	+	cis-acting regulatory element involved in circadian control
AET3Gv2003820	circadian	CAAAGATATC	995	9	-	cis-acting regulatory element involved in circadian control
AET3Gv2021120	circadian	CAAAGATATC	315	9	+	cis-acting regulatory element involved in circadian control
AET4Gv2067040	circadian	CAAAGATATC	1956	9	+	cis-acting regulatory element involved in circadian control
AET5Gv2109010	circadian	CAAAGATATC	810	9	+	cis-acting regulatory element involved in circadian control
AET7Gv2021250	circadian	CAAAGATATC	1154	9	+	cis-acting regulatory element involved in circadian control
AET7Gv2021250	circadian	CAAAGATATC	1211	9	+	cis-acting regulatory element involved in circadian control
AET7Gv2086000	circadian	CAAAGATATC	147	9	+	cis-acting regulatory element involved in circadian control
AET1Gv2010310	chs-CMA2a	TCACTTGA	152	8	+	part of a light responsive element
AET4Gv2067040	chs-CMA2a	TCACTTGA	1286	8	-	part of a light responsive element
AET7Gv2067240	chs-CMA2a	TCACTTGA	359	8	+	part of a light responsive element
AET7Gv2067240	chs-CMA2a	TCACTTGA	1208	8	+	part of a light responsive element
AET7Gv2086000	chs-CMA2a	TCACTTGA	548	8	+	part of a light responsive element
AET1Gv2026790	chs-CMA1a	TTACTTAA	962	8	-	part of a light responsive element
AET1Gv2010310	CGTCA-motif	CGTCA	684	5	+	cis-acting regulatory element involved in the MeJA-responsiveness
AET1Gv2010310	CGTCA-motif	CGTCA	991	5	-	cis-acting regulatory element involved in the MeJA-responsiveness
AET1Gv2039420	CGTCA-motif	CGTCA	199	5	+	cis-acting regulatory element involved in the MeJA-responsiveness
AET1Gv2042320	CGTCA-motif	CGTCA	67	5	+	cis-acting regulatory element involved in the MeJA-responsiveness
AET2Gv2002300	CGTCA-motif	CGTCA	456	5	+	cis-acting regulatory element involved in the MeJA-responsiveness
AET2Gv2002300	CGTCA-motif	CGTCA	649	5	-	cis-acting regulatory element involved in the MeJA-responsiveness
AET2Gv2096110	CGTCA-motif	CGTCA	193	5	+	cis-acting regulatory element involved in the MeJA-responsiveness
AET2Gv2096110	CGTCA-motif	CGTCA	403	5	+	cis-acting regulatory element involved in the MeJA-responsiveness
AET2Gv2096110	CGTCA-motif	CGTCA	585	5	-	cis-acting regulatory element involved in the MeJA-responsiveness
AET3Gv2021120	CGTCA-motif	CGTCA	612	5	+	cis-acting regulatory element involved in the MeJA-responsiveness
AET3Gv2021120	CGTCA-motif	CGTCA	843	5	-	cis-acting regulatory element involved in the MeJA-responsiveness
AET3Gv2044240	CGTCA-motif	CGTCA	244	5	-	cis-acting regulatory element involved in the MeJA-responsiveness
AET3Gv2044240	CGTCA-motif	CGTCA	966	5	+	cis-acting regulatory element involved in the MeJA-responsiveness
AET3Gv2044240	CGTCA-motif	CGTCA	1513	5	-	cis-acting regulatory element involved in the MeJA-responsiveness
AET3Gv2044240	CGTCA-motif	CGTCA	1947	5	+	cis-acting regulatory element involved in the MeJA-responsiveness
AET3Gv2064330	CGTCA-motif	CGTCA	1557	5	+	cis-acting regulatory element involved in the MeJA-responsiveness
AET4Gv2047040	CGTCA-motif	CGTCA	222	5	-	cis-acting regulatory element involved in the MeJA-responsiveness
AET4Gv2047040	CGTCA-motif	CGTCA	937	5	-	cis-acting regulatory element involved in the MeJA-responsiveness
AET4Gv2047040	CGTCA-motif	CGTCA	1329	5	-	cis-acting regulatory element involved in the MeJA-responsiveness
AET4Gv2067040	CGTCA-motif	CGTCA	1309	5	-	cis-acting regulatory element involved in the MeJA-responsiveness
AET4Gv2067040	CGTCA-motif	CGTCA	1651	5	+	cis-acting regulatory element involved in the MeJA-responsiveness
AET4Gv2074780	CGTCA-motif	CGTCA	594	5	+	cis-acting regulatory element involved in the MeJA-responsiveness
AET4Gv2074780	CGTCA-motif	CGTCA	755	5	+	cis-acting regulatory element involved in the MeJA-responsiveness
AET5Gv2090130	CGTCA-motif	CGTCA	574	5	-	cis-acting regulatory element involved in the MeJA-responsiveness
AET5Gv2090130	CGTCA-motif	CGTCA	1216	5	+	cis-acting regulatory element involved in the MeJA-responsiveness
AET5Gv2099990	CGTCA-motif	CGTCA	339	5	+	cis-acting regulatory element involved in the MeJA-responsiveness
AET5Gv2100000	CGTCA-motif	CGTCA	49	5	-	cis-acting regulatory element involved in the MeJA-responsiveness
AET5Gv2100000	CGTCA-motif	CGTCA	106	5	-	cis-acting regulatory element involved in the MeJA-responsiveness
AET5Gv2100000	CGTCA-motif	CGTCA	1231	5	+	cis-acting regulatory element involved in the MeJA-responsiveness
AET5Gv2109010	CGTCA-motif	CGTCA	19	5	+	cis-acting regulatory element involved in the MeJA-responsiveness
AET5Gv2109010	CGTCA-motif	CGTCA	1279	5	+	cis-acting regulatory element involved in the MeJA-responsiveness
AET5Gv2109010	CGTCA-motif	CGTCA	1682	5	+	cis-acting regulatory element involved in the MeJA-responsiveness
AET5Gv2109010	CGTCA-motif	CGTCA	1786	5	-	cis-acting regulatory element involved in the MeJA-responsiveness
AET6Gv2065790	CGTCA-motif	CGTCA	1612	5	-	cis-acting regulatory element involved in the MeJA-responsiveness
AET6Gv2065790	CGTCA-motif	CGTCA	1921	5	-	cis-acting regulatory element involved in the MeJA-responsiveness
AET6Gv2082260	CGTCA-motif	CGTCA	423	5	+	cis-acting regulatory element involved in the MeJA-responsiveness
AET7Gv2021250	CGTCA-motif	CGTCA	144	5	-	cis-acting regulatory element involved in the MeJA-responsiveness
AET7Gv2021250	CGTCA-motif	CGTCA	232	5	+	cis-acting regulatory element involved in the MeJA-responsiveness
AET7Gv2021250	CGTCA-motif	CGTCA	757	5	+	cis-acting regulatory element involved in the MeJA-responsiveness
AET7Gv2021250	CGTCA-motif	CGTCA	1225	5	-	cis-acting regulatory element involved in the MeJA-responsiveness
AET7Gv2021250	CGTCA-motif	CGTCA	1309	5	+	cis-acting regulatory element involved in the MeJA-responsiveness
AET7Gv2067240	CGTCA-motif	CGTCA	894	5	+	cis-acting regulatory element involved in the MeJA-responsiveness
AET7Gv2067240	CGTCA-motif	CGTCA	949	5	-	cis-acting regulatory element involved in the MeJA-responsiveness
AET7Gv2070610	CGTCA-motif	CGTCA	435	5	+	cis-acting regulatory element involved in the MeJA-responsiveness
AET7Gv2070610	CGTCA-motif	CGTCA	1613	5	+	cis-acting regulatory element involved in the MeJA-responsiveness
AET7Gv2070610	CGTCA-motif	CGTCA	1795	5	+	cis-acting regulatory element involved in the MeJA-responsiveness
AET7Gv2086000	CGTCA-motif	CGTCA	432	5	+	cis-acting regulatory element involved in the MeJA-responsiveness
AET7Gv2086000	CGTCA-motif	CGTCA	1707	5	+	cis-acting regulatory element involved in the MeJA-responsiveness
AET7Gv2113140	CGTCA-motif	CGTCA	331	5	+	cis-acting regulatory element involved in the MeJA-responsiveness
AET7Gv2113140	CGTCA-motif	CGTCA	1249	5	-	cis-acting regulatory element involved in the MeJA-responsiveness
AET1Gv2026790	CCAAT-box	CAACGG	1762	6	+	MYBHv1 binding site
AET3Gv2044240	CCAAT-box	CAACGG	1024	6	+	MYBHv1 binding site
AET3Gv2044240	CCAAT-box	CAACGG	1792	6	-	MYBHv1 binding site
AET3Gv2064330	CCAAT-box	CAACGG	91	6	+	MYBHv1 binding site
AET3Gv2064330	CCAAT-box	CAACGG	892	6	+	MYBHv1 binding site
AET3Gv2064330	CCAAT-box	CAACGG	1942	6	+	MYBHv1 binding site
AET4Gv2067040	CCAAT-box	CAACGG	1147	6	+	MYBHv1 binding site
AET4Gv2067040	CCAAT-box	CAACGG	1945	6	+	MYBHv1 binding site
AET5Gv2090130	CCAAT-box	CAACGG	564	6	-	MYBHv1 binding site
AET5Gv2099990	CCAAT-box	CAACGG	988	6	+	MYBHv1 binding site
AET5Gv2109010	CCAAT-box	CAACGG	7	6	+	MYBHv1 binding site
AET6Gv2065790	CCAAT-box	CAACGG	1146	6	+	MYBHv1 binding site
AET7Gv2021250	CCAAT-box	CAACGG	543	6	+	MYBHv1 binding site
AET7Gv2021250	CCAAT-box	CAACGG	1191	6	-	MYBHv1 binding site
AET7Gv2021250	CCAAT-box	CAACGG	1315	6	+	MYBHv1 binding site
AET7Gv2070610	CCAAT-box	CAACGG	1583	6	+	MYBHv1 binding site
AET1Gv2010310	CAT-box	GCCACT	881	6	+	cis-acting regulatory element related to meristem expression
AET1Gv2010310	CAT-box	GCCACT	1422	6	-	cis-acting regulatory element related to meristem expression
AET1Gv2039420	CAT-box	GCCACT	780	6	+	cis-acting regulatory element related to meristem expression
AET1Gv2042320	CAT-box	GCCACT	648	6	+	cis-acting regulatory element related to meristem expression
AET2Gv2002300	CAT-box	GCCACT	1014	6	-	cis-acting regulatory element related to meristem expression
AET3Gv2003820	CAT-box	GCCACT	455	6	-	cis-acting regulatory element related to meristem expression
AET3Gv2021120	CAT-box	GCCACT	806	6	-	cis-acting regulatory element related to meristem expression
AET4Gv2047040	CAT-box	GCCACT	781	6	-	cis-acting regulatory element related to meristem expression
AET4Gv2047040	CAT-box	GCCACT	1176	6	-	cis-acting regulatory element related to meristem expression
AET4Gv2067040	CAT-box	GCCACT	1055	6	-	cis-acting regulatory element related to meristem expression
AET4Gv2067040	CAT-box	GCCACT	1641	6	-	cis-acting regulatory element related to meristem expression
AET4Gv2074780	CAT-box	GCCACT	1171	6	+	cis-acting regulatory element related to meristem expression
AET5Gv2090130	CAT-box	GCCACT	1731	6	-	cis-acting regulatory element related to meristem expression
AET5Gv2099990	CAT-box	GCCACT	401	6	+	cis-acting regulatory element related to meristem expression
AET5Gv2099990	CAT-box	GCCACT	560	6	-	cis-acting regulatory element related to meristem expression
AET5Gv2099990	CAT-box	GCCACT	1290	6	-	cis-acting regulatory element related to meristem expression
AET5Gv2099990	CAT-box	GCCACT	1673	6	-	cis-acting regulatory element related to meristem expression
AET5Gv2100000	CAT-box	GCCACT	1236	6	-	cis-acting regulatory element related to meristem expression
AET5Gv2100000	CAT-box	GCCACT	1471	6	+	cis-acting regulatory element related to meristem expression
AET5Gv2109010	CAT-box	GCCACT	428	6	-	cis-acting regulatory element related to meristem expression
AET7Gv2067240	CAT-box	GCCACT	1091	6	+	cis-acting regulatory element related to meristem expression
AET7Gv2070610	CAT-box	GCCACT	1199	6	-	cis-acting regulatory element related to meristem expression
AET7Gv2070610	CAT-box	GCCACT	1373	6	-	cis-acting regulatory element related to meristem expression
AET7Gv2070610	CAT-box	GCCACT	1392	6	-	cis-acting regulatory element related to meristem expression
AET7Gv2113140	CAT-box	GCCACT	1023	6	-	cis-acting regulatory element related to meristem expression
AET7Gv2086000	CAG-motif	GAAAGGCAGAC	240	10	-	part of a light response element
AET1Gv2010310	CAAT-box	CAAAT	309	5	+	common cis-acting element in promoter and enhancer regions
AET1Gv2010310	CAAT-box	CCAAT	346	5	-	common cis-acting element in promoter and enhancer regions
AET1Gv2010310	CAAT-box	CCAAT	596	5	+	common cis-acting element in promoter and enhancer regions
AET1Gv2010310	CAAT-box	CAAAT	733	5	-	common cis-acting element in promoter and enhancer regions
AET1Gv2010310	CAAT-box	CCAAT	938	5	+	common cis-acting element in promoter and enhancer regions
AET1Gv2010310	CAAT-box	CAAAT	1201	5	+	common cis-acting element in promoter and enhancer regions
AET1Gv2010310	CAAT-box	CAAAT	1227	5	+	common cis-acting element in promoter and enhancer regions
AET1Gv2010310	CAAT-box	CAAAT	1446	5	+	common cis-acting element in promoter and enhancer regions
AET1Gv2026790	CAAT-box	CAAAT	138	5	-	common cis-acting element in promoter and enhancer regions
AET1Gv2026790	CAAT-box	CAAAT	241	5	-	common cis-acting element in promoter and enhancer regions
AET1Gv2026790	CAAT-box	CCAAT	1037	5	-	common cis-acting element in promoter and enhancer regions
AET1Gv2026790	CAAT-box	CCAAT	1110	5	+	common cis-acting element in promoter and enhancer regions
AET1Gv2026790	CAAT-box	CAAAT	1149	5	+	common cis-acting element in promoter and enhancer regions
AET1Gv2026790	CAAT-box	CAAAT	1159	5	+	common cis-acting element in promoter and enhancer regions
AET1Gv2026790	CAAT-box	CAAAT	1168	5	+	common cis-acting element in promoter and enhancer regions
AET1Gv2026790	CAAT-box	CAAAT	1235	5	+	common cis-acting element in promoter and enhancer regions
AET1Gv2026790	CAAT-box	CAAAT	1554	5	+	common cis-acting element in promoter and enhancer regions
AET1Gv2039420	CAAT-box	TGCAAATCT	508	9	+	common cis-acting element in promoter and enhancer regions
AET1Gv2039420	CAAT-box	CAAAT	510	5	+	common cis-acting element in promoter and enhancer regions
AET1Gv2039420	CAAT-box	CAAAT	608	5	+	common cis-acting element in promoter and enhancer regions
AET1Gv2039420	CAAT-box	CAAAT	829	5	-	common cis-acting element in promoter and enhancer regions
AET1Gv2039420	CAAT-box	CCAAT	953	5	+	common cis-acting element in promoter and enhancer regions
AET1Gv2039420	CAAT-box	TGCCAAC	1203	7	+	common cis-acting element in promoter and enhancer regions
AET1Gv2039420	CAAT-box	CAAAT	1328	5	+	common cis-acting element in promoter and enhancer regions
AET1Gv2042320	CAAT-box	TGCAAATCT	376	9	+	common cis-acting element in promoter and enhancer regions
AET1Gv2042320	CAAT-box	CAAAT	378	5	+	common cis-acting element in promoter and enhancer regions
AET1Gv2042320	CAAT-box	CAAAT	476	5	+	common cis-acting element in promoter and enhancer regions
AET1Gv2042320	CAAT-box	CAAAT	697	5	-	common cis-acting element in promoter and enhancer regions
AET1Gv2042320	CAAT-box	CCAAT	821	5	+	common cis-acting element in promoter and enhancer regions
AET1Gv2042320	CAAT-box	CAAAT	1196	5	+	common cis-acting element in promoter and enhancer regions
AET2Gv2002300	CAAT-box	CAAAT	89	5	-	common cis-acting element in promoter and enhancer regions
AET2Gv2002300	CAAT-box	CCAAT	251	5	-	common cis-acting element in promoter and enhancer regions
AET2Gv2002300	CAAT-box	CCAAT	556	5	-	common cis-acting element in promoter and enhancer regions
AET2Gv2002300	CAAT-box	CCAAT	796	5	+	common cis-acting element in promoter and enhancer regions
AET2Gv2002300	CAAT-box	CAAAT	900	5	+	common cis-acting element in promoter and enhancer regions
AET2Gv2002300	CAAT-box	CCAAT	906	5	-	common cis-acting element in promoter and enhancer regions
AET2Gv2002300	CAAT-box	CCAAT	1095	5	-	common cis-acting element in promoter and enhancer regions
AET2Gv2002300	CAAT-box	CCAAT	1450	5	-	common cis-acting element in promoter and enhancer regions
AET2Gv2002300	CAAT-box	CCAAT	1465	5	+	common cis-acting element in promoter and enhancer regions
AET2Gv2002300	CAAT-box	CAAAT	1474	5	+	common cis-acting element in promoter and enhancer regions
AET2Gv2002300	CAAT-box	CAAAT	1558	5	+	common cis-acting element in promoter and enhancer regions
AET2Gv2002300	CAAT-box	CAAAT	1584	5	+	common cis-acting element in promoter and enhancer regions
AET2Gv2002300	CAAT-box	CCAAT	1705	5	-	common cis-acting element in promoter and enhancer regions
AET2Gv2002300	CAAT-box	CAAAT	1815	5	+	common cis-acting element in promoter and enhancer regions
AET2Gv2002300	CAAT-box	CCAAT	1892	5	-	common cis-acting element in promoter and enhancer regions
AET2Gv2096110	CAAT-box	CCAAT	1021	5	+	common cis-acting element in promoter and enhancer regions
AET3Gv2003820	CAAT-box	CCAAT	321	5	-	common cis-acting element in promoter and enhancer regions
AET3Gv2003820	CAAT-box	CCAAT	392	5	+	common cis-acting element in promoter and enhancer regions
AET3Gv2003820	CAAT-box	CAAAT	514	5	+	common cis-acting element in promoter and enhancer regions
AET3Gv2003820	CAAT-box	CAAAT	517	5	-	common cis-acting element in promoter and enhancer regions
AET3Gv2003820	CAAT-box	CAAAT	616	5	-	common cis-acting element in promoter and enhancer regions
AET3Gv2003820	CAAT-box	CCAAT	621	5	-	common cis-acting element in promoter and enhancer regions
AET3Gv2003820	CAAT-box	CCAAT	810	5	-	common cis-acting element in promoter and enhancer regions
AET3Gv2003820	CAAT-box	CCAAT	896	5	+	common cis-acting element in promoter and enhancer regions
AET3Gv2003820	CAAT-box	CCAAT	1045	5	-	common cis-acting element in promoter and enhancer regions
AET3Gv2021120	CAAT-box	CAAAT	720	5	+	common cis-acting element in promoter and enhancer regions
AET3Gv2021120	CAAT-box	CAAAT	883	5	+	common cis-acting element in promoter and enhancer regions
AET3Gv2044240	CAAT-box	CCAAT	102	5	-	common cis-acting element in promoter and enhancer regions
AET3Gv2044240	CAAT-box	CAAAT	528	5	+	common cis-acting element in promoter and enhancer regions
AET3Gv2044240	CAAT-box	CCAAT	644	5	+	common cis-acting element in promoter and enhancer regions
AET3Gv2044240	CAAT-box	CCAAT	671	5	+	common cis-acting element in promoter and enhancer regions
AET3Gv2044240	CAAT-box	CAAAT	741	5	+	common cis-acting element in promoter and enhancer regions
AET3Gv2044240	CAAT-box	CCAAT	758	5	+	common cis-acting element in promoter and enhancer regions
AET3Gv2044240	CAAT-box	CCAAT	1018	5	+	common cis-acting element in promoter and enhancer regions
AET3Gv2044240	CAAT-box	CCAAT	1082	5	-	common cis-acting element in promoter and enhancer regions
AET3Gv2044240	CAAT-box	CAAAT	1102	5	+	common cis-acting element in promoter and enhancer regions
AET3Gv2044240	CAAT-box	CAAAT	1510	5	-	common cis-acting element in promoter and enhancer regions
AET3Gv2044240	CAAT-box	CAAAT	1648	5	-	common cis-acting element in promoter and enhancer regions
AET3Gv2044240	CAAT-box	CCAAT	1675	5	-	common cis-acting element in promoter and enhancer regions
AET3Gv2044240	CAAT-box	CCAAT	1996	5	-	common cis-acting element in promoter and enhancer regions
AET3Gv2064330	CAAT-box	CAAAT	256	5	-	common cis-acting element in promoter and enhancer regions
AET3Gv2064330	CAAT-box	CAAAT	345	5	-	common cis-acting element in promoter and enhancer regions
AET3Gv2064330	CAAT-box	CCAAT	500	5	+	common cis-acting element in promoter and enhancer regions
AET3Gv2064330	CAAT-box	CCAAT	627	5	+	common cis-acting element in promoter and enhancer regions
AET3Gv2064330	CAAT-box	TGCCAAC	720	7	+	common cis-acting element in promoter and enhancer regions
AET3Gv2064330	CAAT-box	CCAAT	732	5	+	common cis-acting element in promoter and enhancer regions
AET3Gv2064330	CAAT-box	CAAAT	759	5	+	common cis-acting element in promoter and enhancer regions
AET3Gv2064330	CAAT-box	CAAAT	867	5	-	common cis-acting element in promoter and enhancer regions
AET3Gv2064330	CAAT-box	CAAAT	934	5	-	common cis-acting element in promoter and enhancer regions
AET3Gv2064330	CAAT-box	CAAAT	1258	5	+	common cis-acting element in promoter and enhancer regions
AET3Gv2064330	CAAT-box	CCAAT	1447	5	-	common cis-acting element in promoter and enhancer regions
AET3Gv2064330	CAAT-box	CCAAT	1564	5	-	common cis-acting element in promoter and enhancer regions
AET3Gv2064330	CAAT-box	CCAAT	1639	5	-	common cis-acting element in promoter and enhancer regions
AET4Gv2047040	CAAT-box	CAAAT	21	5	+	common cis-acting element in promoter and enhancer regions
AET4Gv2047040	CAAT-box	CAAAT	81	5	-	common cis-acting element in promoter and enhancer regions
AET4Gv2047040	CAAT-box	CAAAT	154	5	-	common cis-acting element in promoter and enhancer regions
AET4Gv2047040	CAAT-box	CCAAT	192	5	-	common cis-acting element in promoter and enhancer regions
AET4Gv2047040	CAAT-box	CAAAT	429	5	-	common cis-acting element in promoter and enhancer regions
AET4Gv2047040	CAAT-box	CAAAT	524	5	+	common cis-acting element in promoter and enhancer regions
AET4Gv2047040	CAAT-box	CCAAT	578	5	-	common cis-acting element in promoter and enhancer regions
AET4Gv2047040	CAAT-box	CAAAT	678	5	-	common cis-acting element in promoter and enhancer regions
AET4Gv2047040	CAAT-box	CAAAT	752	5	+	common cis-acting element in promoter and enhancer regions
AET4Gv2047040	CAAT-box	CCAAT	808	5	+	common cis-acting element in promoter and enhancer regions
AET4Gv2047040	CAAT-box	CCAAT	862	5	+	common cis-acting element in promoter and enhancer regions
AET4Gv2047040	CAAT-box	CAAAT	955	5	+	common cis-acting element in promoter and enhancer regions
AET4Gv2047040	CAAT-box	CCAAT	981	5	+	common cis-acting element in promoter and enhancer regions
AET4Gv2047040	CAAT-box	CCAAT	1043	5	+	common cis-acting element in promoter and enhancer regions
AET4Gv2047040	CAAT-box	CCAAT	1325	5	+	common cis-acting element in promoter and enhancer regions
AET4Gv2047040	CAAT-box	CCAAT	1824	5	+	common cis-acting element in promoter and enhancer regions
AET4Gv2067040	CAAT-box	CCAAT	504	5	+	common cis-acting element in promoter and enhancer regions
AET4Gv2067040	CAAT-box	CAAAT	555	5	+	common cis-acting element in promoter and enhancer regions
AET4Gv2067040	CAAT-box	CCAAT	759	5	+	common cis-acting element in promoter and enhancer regions
AET4Gv2067040	CAAT-box	CAAAT	1240	5	-	common cis-acting element in promoter and enhancer regions
AET4Gv2067040	CAAT-box	CAAAT	1384	5	+	common cis-acting element in promoter and enhancer regions
AET4Gv2067040	CAAT-box	CCAAT	1446	5	+	common cis-acting element in promoter and enhancer regions
AET4Gv2074780	CAAT-box	CAAAT	665	5	+	common cis-acting element in promoter and enhancer regions
AET4Gv2074780	CAAT-box	CAAAT	780	5	+	common cis-acting element in promoter and enhancer regions
AET4Gv2074780	CAAT-box	CAAAT	942	5	+	common cis-acting element in promoter and enhancer regions
AET4Gv2074780	CAAT-box	CCAAT	1032	5	+	common cis-acting element in promoter and enhancer regions
AET4Gv2074780	CAAT-box	CAAAT	1134	5	+	common cis-acting element in promoter and enhancer regions
AET4Gv2074780	CAAT-box	CCAAT	1157	5	-	common cis-acting element in promoter and enhancer regions
AET4Gv2074780	CAAT-box	CAAAT	1192	5	-	common cis-acting element in promoter and enhancer regions
AET4Gv2074780	CAAT-box	CAAAT	1220	5	+	common cis-acting element in promoter and enhancer regions
AET4Gv2074780	CAAT-box	CAAAT	1239	5	+	common cis-acting element in promoter and enhancer regions
AET4Gv2074780	CAAT-box	CAAAT	1448	5	+	common cis-acting element in promoter and enhancer regions
AET4Gv2074780	CAAT-box	CCAAT	1489	5	-	common cis-acting element in promoter and enhancer regions
AET4Gv2074780	CAAT-box	CCAAT	1899	5	-	common cis-acting element in promoter and enhancer regions
AET4Gv2074780	CAAT-box	CAAAT	1923	5	-	common cis-acting element in promoter and enhancer regions
AET5Gv2090130	CAAT-box	CCAAT	51	5	+	common cis-acting element in promoter and enhancer regions
AET5Gv2090130	CAAT-box	TGCCAAC	157	7	+	common cis-acting element in promoter and enhancer regions
AET5Gv2090130	CAAT-box	TGCCAAC	280	7	+	common cis-acting element in promoter and enhancer regions
AET5Gv2090130	CAAT-box	CCAAT	378	5	+	common cis-acting element in promoter and enhancer regions
AET5Gv2090130	CAAT-box	CCAAT	432	5	+	common cis-acting element in promoter and enhancer regions
AET5Gv2090130	CAAT-box	CCAAT	642	5	+	common cis-acting element in promoter and enhancer regions
AET5Gv2090130	CAAT-box	CCAAT	669	5	+	common cis-acting element in promoter and enhancer regions
AET5Gv2090130	CAAT-box	CAAAT	765	5	+	common cis-acting element in promoter and enhancer regions
AET5Gv2090130	CAAT-box	CAAAT	1219	5	+	common cis-acting element in promoter and enhancer regions
AET5Gv2090130	CAAT-box	CAAAT	1330	5	-	common cis-acting element in promoter and enhancer regions
AET5Gv2090130	CAAT-box	CAAAT	1474	5	+	common cis-acting element in promoter and enhancer regions
AET5Gv2090130	CAAT-box	CAAAT	1636	5	-	common cis-acting element in promoter and enhancer regions
AET5Gv2090130	CAAT-box	CCAAT	1692	5	-	common cis-acting element in promoter and enhancer regions
AET5Gv2090130	CAAT-box	CAAAT	1853	5	+	common cis-acting element in promoter and enhancer regions
AET5Gv2099990	CAAT-box	CCAAT	176	5	-	common cis-acting element in promoter and enhancer regions
AET5Gv2099990	CAAT-box	CAAAT	527	5	+	common cis-acting element in promoter and enhancer regions
AET5Gv2099990	CAAT-box	CAAAT	585	5	+	common cis-acting element in promoter and enhancer regions
AET5Gv2099990	CAAT-box	CCAAT	831	5	+	common cis-acting element in promoter and enhancer regions
AET5Gv2099990	CAAT-box	CAAAT	1024	5	+	common cis-acting element in promoter and enhancer regions
AET5Gv2099990	CAAT-box	CAAAT	1633	5	+	common cis-acting element in promoter and enhancer regions
AET5Gv2099990	CAAT-box	CAAAT	1725	5	+	common cis-acting element in promoter and enhancer regions
AET5Gv2100000	CAAT-box	TGCCAAC	25	7	+	common cis-acting element in promoter and enhancer regions
AET5Gv2100000	CAAT-box	CAAAT	289	5	+	common cis-acting element in promoter and enhancer regions
AET5Gv2100000	CAAT-box	CCAAT	352	5	-	common cis-acting element in promoter and enhancer regions
AET5Gv2100000	CAAT-box	CCAAT	372	5	+	common cis-acting element in promoter and enhancer regions
AET5Gv2100000	CAAT-box	CAAAT	642	5	+	common cis-acting element in promoter and enhancer regions
AET5Gv2100000	CAAT-box	CCAAT	663	5	-	common cis-acting element in promoter and enhancer regions
AET5Gv2100000	CAAT-box	CAAAT	903	5	+	common cis-acting element in promoter and enhancer regions
AET5Gv2100000	CAAT-box	CCAAT	1145	5	-	common cis-acting element in promoter and enhancer regions
AET5Gv2109010	CAAT-box	CAAAT	469	5	-	common cis-acting element in promoter and enhancer regions
AET5Gv2109010	CAAT-box	CAAAT	585	5	-	common cis-acting element in promoter and enhancer regions
AET5Gv2109010	CAAT-box	CCAAT	897	5	+	common cis-acting element in promoter and enhancer regions
AET5Gv2109010	CAAT-box	CCAAT	1042	5	-	common cis-acting element in promoter and enhancer regions
AET5Gv2109010	CAAT-box	CAAAT	1132	5	-	common cis-acting element in promoter and enhancer regions
AET5Gv2109010	CAAT-box	CAAAT	1215	5	+	common cis-acting element in promoter and enhancer regions
AET5Gv2109010	CAAT-box	CAAAT	1294	5	-	common cis-acting element in promoter and enhancer regions
AET5Gv2109010	CAAT-box	CCAAT	1380	5	+	common cis-acting element in promoter and enhancer regions
AET5Gv2109010	CAAT-box	CAAAT	1498	5	-	common cis-acting element in promoter and enhancer regions
AET5Gv2109010	CAAT-box	CCAAT	1599	5	+	common cis-acting element in promoter and enhancer regions
AET5Gv2109010	CAAT-box	CCAAT	1622	5	+	common cis-acting element in promoter and enhancer regions
AET5Gv2109010	CAAT-box	CCAAT	1840	5	+	common cis-acting element in promoter and enhancer regions
AET5Gv2109040	CAAT-box	CAAAT	254	5	+	common cis-acting element in promoter and enhancer regions
AET5Gv2109040	CAAT-box	CAAAT	407	5	+	common cis-acting element in promoter and enhancer regions
AET5Gv2109040	CAAT-box	CAAAT	502	5	-	common cis-acting element in promoter and enhancer regions
AET5Gv2109040	CAAT-box	TGCCAAC	713	7	-	common cis-acting element in promoter and enhancer regions
AET5Gv2109040	CAAT-box	CCAAT	1084	5	-	common cis-acting element in promoter and enhancer regions
AET5Gv2109040	CAAT-box	CAAAT	1174	5	-	common cis-acting element in promoter and enhancer regions
AET5Gv2109040	CAAT-box	CAAAT	1257	5	+	common cis-acting element in promoter and enhancer regions
AET6Gv2065790	CAAT-box	CAAAT	309	5	+	common cis-acting element in promoter and enhancer regions
AET6Gv2065790	CAAT-box	CCAAT	698	5	-	common cis-acting element in promoter and enhancer regions
AET6Gv2065790	CAAT-box	CCAAT	1218	5	+	common cis-acting element in promoter and enhancer regions
AET6Gv2065790	CAAT-box	CCAAT	1246	5	+	common cis-acting element in promoter and enhancer regions
AET6Gv2065790	CAAT-box	CAAAT	1314	5	+	common cis-acting element in promoter and enhancer regions
AET6Gv2065790	CAAT-box	CCAAT	1409	5	+	common cis-acting element in promoter and enhancer regions
AET6Gv2065790	CAAT-box	CAAAT	1442	5	+	common cis-acting element in promoter and enhancer regions
AET6Gv2065790	CAAT-box	CCAAT	1543	5	+	common cis-acting element in promoter and enhancer regions
AET6Gv2065790	CAAT-box	CAAAT	1546	5	-	common cis-acting element in promoter and enhancer regions
AET6Gv2065790	CAAT-box	CAAAT	1748	5	-	common cis-acting element in promoter and enhancer regions
AET6Gv2065790	CAAT-box	CCAAT	1761	5	+	common cis-acting element in promoter and enhancer regions
AET6Gv2065790	CAAT-box	CCAAT	1803	5	-	common cis-acting element in promoter and enhancer regions
AET6Gv2082260	CAAT-box	CAAAT	295	5	-	common cis-acting element in promoter and enhancer regions
AET6Gv2082260	CAAT-box	CAAAT	350	5	-	common cis-acting element in promoter and enhancer regions
AET6Gv2082260	CAAT-box	CAAAT	429	5	-	common cis-acting element in promoter and enhancer regions
AET6Gv2082260	CAAT-box	CAAAT	494	5	-	common cis-acting element in promoter and enhancer regions
AET7Gv2021250	CAAT-box	CAAAT	409	5	-	common cis-acting element in promoter and enhancer regions
AET7Gv2021250	CAAT-box	CCAAT	520	5	-	common cis-acting element in promoter and enhancer regions
AET7Gv2021250	CAAT-box	TGCCAAC	540	7	+	common cis-acting element in promoter and enhancer regions
AET7Gv2021250	CAAT-box	CAAAT	724	5	-	common cis-acting element in promoter and enhancer regions
AET7Gv2021250	CAAT-box	CCAAT	1136	5	-	common cis-acting element in promoter and enhancer regions
AET7Gv2067240	CAAT-box	CCAAT	195	5	-	common cis-acting element in promoter and enhancer regions
AET7Gv2067240	CAAT-box	CAAAT	516	5	+	common cis-acting element in promoter and enhancer regions
AET7Gv2067240	CAAT-box	CCAAT	559	5	-	common cis-acting element in promoter and enhancer regions
AET7Gv2067240	CAAT-box	CCAAT	806	5	+	common cis-acting element in promoter and enhancer regions
AET7Gv2067240	CAAT-box	CAAAT	1411	5	+	common cis-acting element in promoter and enhancer regions
AET7Gv2067240	CAAT-box	CAAAT	1437	5	+	common cis-acting element in promoter and enhancer regions
AET7Gv2067240	CAAT-box	CCAAT	1629	5	-	common cis-acting element in promoter and enhancer regions
AET7Gv2067240	CAAT-box	CAAAT	1653	5	+	common cis-acting element in promoter and enhancer regions
AET7Gv2070610	CAAT-box	CCAAT	324	5	+	common cis-acting element in promoter and enhancer regions
AET7Gv2070610	CAAT-box	CAAAT	479	5	+	common cis-acting element in promoter and enhancer regions
AET7Gv2070610	CAAT-box	CAAAT	603	5	+	common cis-acting element in promoter and enhancer regions
AET7Gv2070610	CAAT-box	CAAAT	706	5	-	common cis-acting element in promoter and enhancer regions
AET7Gv2070610	CAAT-box	CAAAT	757	5	-	common cis-acting element in promoter and enhancer regions
AET7Gv2070610	CAAT-box	CCAAT	778	5	-	common cis-acting element in promoter and enhancer regions
AET7Gv2070610	CAAT-box	CCAAT	867	5	-	common cis-acting element in promoter and enhancer regions
AET7Gv2070610	CAAT-box	CCAAT	1319	5	-	common cis-acting element in promoter and enhancer regions
AET7Gv2070610	CAAT-box	CCAAT	1353	5	-	common cis-acting element in promoter and enhancer regions
AET7Gv2070610	CAAT-box	CAAAT	1470	5	+	common cis-acting element in promoter and enhancer regions
AET7Gv2086000	CAAT-box	CAAAT	184	5	-	common cis-acting element in promoter and enhancer regions
AET7Gv2086000	CAAT-box	CCAAT	270	5	+	common cis-acting element in promoter and enhancer regions
AET7Gv2086000	CAAT-box	CAAAT	300	5	+	common cis-acting element in promoter and enhancer regions
AET7Gv2086000	CAAT-box	CCAAT	414	5	+	common cis-acting element in promoter and enhancer regions
AET7Gv2086000	CAAT-box	CAAAT	445	5	-	common cis-acting element in promoter and enhancer regions
AET7Gv2086000	CAAT-box	CAAAT	478	5	+	common cis-acting element in promoter and enhancer regions
AET7Gv2086000	CAAT-box	CAAAT	484	5	+	common cis-acting element in promoter and enhancer regions
AET7Gv2086000	CAAT-box	CAAAT	487	5	-	common cis-acting element in promoter and enhancer regions
AET7Gv2086000	CAAT-box	CAAAT	537	5	-	common cis-acting element in promoter and enhancer regions
AET7Gv2086000	CAAT-box	CAAAT	593	5	+	common cis-acting element in promoter and enhancer regions
AET7Gv2086000	CAAT-box	CCAAT	600	5	+	common cis-acting element in promoter and enhancer regions
AET7Gv2086000	CAAT-box	CAAAT	788	5	-	common cis-acting element in promoter and enhancer regions
AET7Gv2086000	CAAT-box	CCAAT	850	5	-	common cis-acting element in promoter and enhancer regions
AET7Gv2086000	CAAT-box	CAAAT	1046	5	+	common cis-acting element in promoter and enhancer regions
AET7Gv2086000	CAAT-box	CAAAT	1078	5	+	common cis-acting element in promoter and enhancer regions
AET7Gv2086000	CAAT-box	CCAAT	1347	5	+	common cis-acting element in promoter and enhancer regions
AET7Gv2086000	CAAT-box	CAAAT	1503	5	-	common cis-acting element in promoter and enhancer regions
AET7Gv2086000	CAAT-box	CCAAT	1535	5	-	common cis-acting element in promoter and enhancer regions
AET7Gv2086000	CAAT-box	CAAAT	1573	5	-	common cis-acting element in promoter and enhancer regions
AET7Gv2086000	CAAT-box	CAAAT	1662	5	-	common cis-acting element in promoter and enhancer regions
AET7Gv2086000	CAAT-box	CCAAT	1944	5	+	common cis-acting element in promoter and enhancer regions
AET7Gv2086000	CAAT-box	CAAAT	1968	5	+	common cis-acting element in promoter and enhancer regions
AET7Gv2113140	CAAT-box	CAAAT	378	5	+	common cis-acting element in promoter and enhancer regions
AET7Gv2113140	CAAT-box	CCAAT	465	5	+	common cis-acting element in promoter and enhancer regions
AET7Gv2113140	CAAT-box	CAAAT	669	5	+	common cis-acting element in promoter and enhancer regions
AET7Gv2113140	CAAT-box	CAAAT	699	5	+	common cis-acting element in promoter and enhancer regions
AET7Gv2113140	CAAT-box	CCAAT	947	5	-	common cis-acting element in promoter and enhancer regions
AET7Gv2113140	CAAT-box	CCAAT	959	5	-	common cis-acting element in promoter and enhancer regions
AET7Gv2113140	CAAT-box	CCAAT	1136	5	-	common cis-acting element in promoter and enhancer regions
AET7Gv2113140	CAAT-box	CCAAT	1147	5	-	common cis-acting element in promoter and enhancer regions
AET7Gv2113140	CAAT-box	CCAAT	1412	5	+	common cis-acting element in promoter and enhancer regions
AET7Gv2113140	CAAT-box	CCAAT	1694	5	-	common cis-acting element in promoter and enhancer regions
AET1Gv2039420	Box III	atCATTTTCACt	409	11	-	protein binding site
AET1Gv2042320	Box III	atCATTTTCACt	277	11	-	protein binding site
AET2Gv2002300	Box III	atCATTTTCACt	293	11	-	protein binding site
AET2Gv2002300	Box III	atCATTTTCACt	1532	11	-	protein binding site
AET3Gv2064330	Box III	atCATTTTCACt	1139	11	-	protein binding site
AET5Gv2099990	Box III	atCATTTTCACt	1574	11	-	protein binding site
AET3Gv2021120	Box 4	ATTAAT	380	6	+	part of a conserved DNA module involved in light responsiveness
AET3Gv2064330	Box 4	ATTAAT	863	6	+	part of a conserved DNA module involved in light responsiveness
AET6Gv2082260	Box 4	ATTAAT	704	6	-	part of a conserved DNA module involved in light responsiveness
AET7Gv2086000	Box 4	ATTAAT	1052	6	+	part of a conserved DNA module involved in light responsiveness
AET3Gv2044240	AuxRR-core	GGTCCAT	696	7	+	cis-acting regulatory element involved in auxin responsiveness
AET4Gv2067040	AuxRR-core	GGTCCAT	177	7	+	cis-acting regulatory element involved in auxin responsiveness
AET2Gv2002300	AT-rich element	ATAGAAATCAA	1968	10	-	binding site of AT-rich DNA binding protein (ATBP-1)
AET3Gv2064330	AT-rich element	ATAGAAATCAA	1575	10	-	binding site of AT-rich DNA binding protein (ATBP-1)
AET4Gv2074780	ATCT-motif	AATCTAATCC	138	9	+	part of a conserved DNA module involved in light responsiveness
AET7Gv2086000	ATCT-motif	AATCTAATCC	611	9	+	part of a conserved DNA module involved in light responsiveness
AET4Gv2067040	ATC-motif	TGCTATCCA	1113	9	-	part of a conserved DNA module involved in light responsiveness
AET7Gv2086000	ATC-motif	AGTAATCT	725	8	+	part of a conserved DNA module involved in light responsiveness
AET1Gv2010310	ARE	AAACCA	674	6	-	cis-acting regulatory element essential for the anaerobic induction
AET1Gv2010310	ARE	AAACCA	817	6	-	cis-acting regulatory element essential for the anaerobic induction
AET1Gv2010310	ARE	AAACCA	868	6	-	cis-acting regulatory element essential for the anaerobic induction
AET1Gv2026790	ARE	AAACCA	649	6	+	cis-acting regulatory element essential for the anaerobic induction
AET1Gv2026790	ARE	AAACCA	922	6	-	cis-acting regulatory element essential for the anaerobic induction
AET1Gv2039420	ARE	AAACCA	758	6	+	cis-acting regulatory element essential for the anaerobic induction
AET1Gv2039420	ARE	AAACCA	1210	6	-	cis-acting regulatory element essential for the anaerobic induction
AET1Gv2042320	ARE	AAACCA	1078	6	-	cis-acting regulatory element essential for the anaerobic induction
AET3Gv2003820	ARE	AAACCA	421	6	+	cis-acting regulatory element essential for the anaerobic induction
AET3Gv2003820	ARE	AAACCA	461	6	+	cis-acting regulatory element essential for the anaerobic induction
AET3Gv2021120	ARE	AAACCA	346	6	-	cis-acting regulatory element essential for the anaerobic induction
AET4Gv2067040	ARE	AAACCA	1159	6	-	cis-acting regulatory element essential for the anaerobic induction
AET4Gv2074780	ARE	AAACCA	1071	6	-	cis-acting regulatory element essential for the anaerobic induction
AET5Gv2090130	ARE	AAACCA	1156	6	-	cis-acting regulatory element essential for the anaerobic induction
AET5Gv2090130	ARE	AAACCA	1325	6	+	cis-acting regulatory element essential for the anaerobic induction
AET5Gv2099990	ARE	AAACCA	178	6	-	cis-acting regulatory element essential for the anaerobic induction
AET5Gv2099990	ARE	AAACCA	847	6	-	cis-acting regulatory element essential for the anaerobic induction
AET5Gv2099990	ARE	AAACCA	1358	6	+	cis-acting regulatory element essential for the anaerobic induction
AET5Gv2100000	ARE	AAACCA	411	6	+	cis-acting regulatory element essential for the anaerobic induction
AET5Gv2100000	ARE	AAACCA	428	6	+	cis-acting regulatory element essential for the anaerobic induction
AET5Gv2100000	ARE	AAACCA	552	6	+	cis-acting regulatory element essential for the anaerobic induction
AET5Gv2100000	ARE	AAACCA	1304	6	+	cis-acting regulatory element essential for the anaerobic induction
AET5Gv2100000	ARE	AAACCA	1522	6	+	cis-acting regulatory element essential for the anaerobic induction
AET5Gv2109010	ARE	AAACCA	600	6	-	cis-acting regulatory element essential for the anaerobic induction
AET5Gv2109040	ARE	AAACCA	642	6	-	cis-acting regulatory element essential for the anaerobic induction
AET6Gv2065790	ARE	AAACCA	1657	6	-	cis-acting regulatory element essential for the anaerobic induction
AET7Gv2067240	ARE	AAACCA	884	6	-	cis-acting regulatory element essential for the anaerobic induction
AET7Gv2067240	ARE	AAACCA	1027	6	-	cis-acting regulatory element essential for the anaerobic induction
AET7Gv2070610	ARE	AAACCA	780	6	-	cis-acting regulatory element essential for the anaerobic induction
AET7Gv2070610	ARE	AAACCA	1001	6	+	cis-acting regulatory element essential for the anaerobic induction
AET7Gv2070610	ARE	AAACCA	1053	6	+	cis-acting regulatory element essential for the anaerobic induction
AET7Gv2086000	ARE	AAACCA	512	6	+	cis-acting regulatory element essential for the anaerobic induction
AET7Gv2086000	ARE	AAACCA	1341	6	-	cis-acting regulatory element essential for the anaerobic induction
AET3Gv2064330	AE-box	AGAAACTT	1502	8	-	part of a module for light response
AET4Gv2067040	AE-box	AGAAACAA	1926	8	+	part of a module for light response
AET4Gv2074780	AE-box	AGAAACTT	66	8	-	part of a module for light response
AET7Gv2021250	AE-box	AGAAACAA	474	8	-	part of a module for light response
AET7Gv2070610	AE-box	AGAAACAA	1008	8	+	part of a module for light response
AET1Gv2010310	ACE	GACACGTATG	836	9	+	cis-acting element involved in light responsiveness
AET1Gv2026790	ACE	GACACGTATG	1654	9	-	cis-acting element involved in light responsiveness
AET4Gv2067040	ACE	GCGACGTACC	1308	9	+	cis-acting element involved in light responsiveness
AET5Gv2090130	ACE	GCGACGTACC	83	9	-	cis-acting element involved in light responsiveness
AET6Gv2065790	ACA-motif	ATCGACAGCCATT	1606	12	-	part of gapA in (gapA-CMA1) involved with light responsiveness
AET1Gv2010310	ABRE	CACGTG	1032	6	-	cis-acting element involved in the abscisic acid responsiveness
AET1Gv2010310	ABRE	ACGTG	1033	5	+	cis-acting element involved in the abscisic acid responsiveness
AET1Gv2010310	ABRE	ACGTG	1615	5	+	cis-acting element involved in the abscisic acid responsiveness
AET1Gv2010310	ABRE	TACGGTC	1774	7	-	cis-acting element involved in the abscisic acid responsiveness
AET1Gv2026790	ABRE	ACGTG	511	5	-	cis-acting element involved in the abscisic acid responsiveness
AET1Gv2026790	ABRE	ACGTG	1647	5	-	cis-acting element involved in the abscisic acid responsiveness
AET1Gv2039420	ABRE	CACGTG	630	6	+	cis-acting element involved in the abscisic acid responsiveness
AET1Gv2039420	ABRE	ACGTG	631	5	+	cis-acting element involved in the abscisic acid responsiveness
AET1Gv2042320	ABRE	CACGTG	498	6	+	cis-acting element involved in the abscisic acid responsiveness
AET1Gv2042320	ABRE	ACGTG	499	5	+	cis-acting element involved in the abscisic acid responsiveness
AET2Gv2002300	ABRE	ACGTG	939	5	-	cis-acting element involved in the abscisic acid responsiveness
AET2Gv2002300	ABRE	ACGTG	1155	5	-	cis-acting element involved in the abscisic acid responsiveness
AET2Gv2096110	ABRE	ACGTG	81	5	+	cis-acting element involved in the abscisic acid responsiveness
AET2Gv2096110	ABRE	CGTACGTGCA	285	9	-	cis-acting element involved in the abscisic acid responsiveness
AET3Gv2021120	ABRE	ACGTG	845	5	+	cis-acting element involved in the abscisic acid responsiveness
AET3Gv2044240	ABRE	ACGTG	964	5	-	cis-acting element involved in the abscisic acid responsiveness
AET3Gv2064330	ABRE	AACCCGG	359	7	-	cis-acting element involved in the abscisic acid responsiveness
AET3Gv2064330	ABRE	ACGTG	1800	5	+	cis-acting element involved in the abscisic acid responsiveness
AET4Gv2047040	ABRE	ACGTG	939	5	+	cis-acting element involved in the abscisic acid responsiveness
AET4Gv2067040	ABRE	ACGTG	690	5	+	cis-acting element involved in the abscisic acid responsiveness
AET5Gv2090130	ABRE	CACGTG	191	6	+	cis-acting element involved in the abscisic acid responsiveness
AET5Gv2090130	ABRE	ACGTG	192	5	+	cis-acting element involved in the abscisic acid responsiveness
AET5Gv2100000	ABRE	ACGTG	229	5	-	cis-acting element involved in the abscisic acid responsiveness
AET5Gv2109010	ABRE	ACGTG	837	5	+	cis-acting element involved in the abscisic acid responsiveness
AET5Gv2109010	ABRE	ACGTG	1788	5	+	cis-acting element involved in the abscisic acid responsiveness
AET6Gv2065790	ABRE	CACGTG	5	6	+	cis-acting element involved in the abscisic acid responsiveness
AET6Gv2065790	ABRE	ACGTG	6	5	+	cis-acting element involved in the abscisic acid responsiveness
AET6Gv2065790	ABRE	GCCGCGTGGC	186	9	+	cis-acting element involved in the abscisic acid responsiveness
AET6Gv2065790	ABRE	TACGGTC	734	7	-	cis-acting element involved in the abscisic acid responsiveness
AET6Gv2082260	ABRE	GCCGCGTGGC	106	9	-	cis-acting element involved in the abscisic acid responsiveness
AET7Gv2021250	ABRE	ACGTG	180	5	+	cis-acting element involved in the abscisic acid responsiveness
AET7Gv2021250	ABRE	GACACGTGGC	1419	9	-	cis-acting element involved in the abscisic acid responsiveness
AET7Gv2021250	ABRE	GACACGTGGC	1438	9	-	cis-acting element involved in the abscisic acid responsiveness
AET7Gv2067240	ABRE	ACGTG	1242	5	-	cis-acting element involved in the abscisic acid responsiveness
AET7Gv2067240	ABRE	ACGTG	1822	5	+	cis-acting element involved in the abscisic acid responsiveness
AET7Gv2070610	ABRE	CACGTG	990	6	-	cis-acting element involved in the abscisic acid responsiveness
AET7Gv2070610	ABRE	ACGTG	991	5	+	cis-acting element involved in the abscisic acid responsiveness
AET7Gv2113140	ABRE	ACGTG	909	5	-	cis-acting element involved in the abscisic acid responsiveness
AET7Gv2113140	ABRE	GCCGCGTGGC	1402	9	-	cis-acting element involved in the abscisic acid responsiveness
AET7Gv2113140	ABRE	GCCGCGTGGC	1501	10	+	cis-acting element involved in the abscisic acid responsiveness
AET1Gv2026790	A-box	CCGTCC	346	6	+	cis-acting regulatory element
AET1Gv2039420	A-box	CCGTCC	1370	6	+	cis-acting regulatory element
AET1Gv2042320	A-box	CCGTCC	703	6	+	cis-acting regulatory element
AET2Gv2002300	A-box	CCGTCC	142	6	-	cis-acting regulatory element
AET2Gv2096110	A-box	CCGTCC	72	6	+	cis-acting regulatory element
AET3Gv2021120	A-box	CCGTCC	132	6	+	cis-acting regulatory element
AET3Gv2021120	A-box	CCGTCC	141	6	+	cis-acting regulatory element
AET3Gv2064330	A-box	CCGTCC	800	6	+	cis-acting regulatory element
AET4Gv2074780	A-box	CCGTCC	127	6	-	cis-acting regulatory element
AET5Gv2090130	A-box	CCGTCC	103	6	+	cis-acting regulatory element
AET5Gv2090130	A-box	CCGTCC	1006	6	+	cis-acting regulatory element
AET5Gv2100000	A-box	CCGTCC	224	6	+	cis-acting regulatory element
AET6Gv2065790	A-box	CCGTCC	366	6	+	cis-acting regulatory element
AET7Gv2067240	A-box	CCGTCC	1745	6	-	cis-acting regulatory element
AET7Gv2113140	A-box	CCGTCC	1729	6	+	cis-acting regulatory element
AET5Gv2109040	AAAC-motif	CAATCAAAACCT	428	11	+	light responsive element
AET5Gv2099990	3-AF1 binding site	TAAGAGAGGAA	1499	10	+	light responsive element

## Sheet: Table S2
Table S2. The TPM value of each m6-related genes at different time points under salt stress
group	Control 2d	Control 2d	Control 2d	PEG-6000 2d	PEG-6000 2d	PEG-6000 2d	Control 5d	Control 5d	Control 5d	NaCl 5d	NaCl 5d	NaCl 5d
sample	SRR19659703	SRR19659704	SRR19659705	SRR19659694	SRR19659695	SRR19659696	SRR19659699	SRR19659700	SRR19659702	SRR19659697	SRR19659698	SRR19659722
AeECT1-4D	446.917	289.894	350.595	471.016	490.019	539.47	198.928	274.523	310.028	334.075	128.075	131.279
AeECT2-1D	73.6682	57.4457	61.6669	48.3164	43.6214	51.158	45.5272	54.6762	57.5842	80.2971	83.2142	91.9271
AeCPSF30-7D	15.921	15.0488	16.4706	10.986	13.1667	10.8961	11.2116	12.2853	11.4432	13.9171	15.09	16.2965
AeALKBH1-3D	10.1199	10.5705	10.7768	0.844641	1.01742	1.10391	8.30755	9.69937	9.5008	2.23486	0.335405	0.966016
AeALKBH1-5D	0	0.158083	0.0503652	0	0.131326	0.0272026	0	0	0.0511227	0.334226	0.259759	0.05237
AeECT1-5D	62.4988	73.3811	64.9758	10.5363	18.2377	10.9661	41.3951	32.1743	29.1232	7.54082	1.35332	0.559105
AeECT1-1D	10.4769	10.5224	8.58175	1.16295	1.49853	1.21644	8.72126	10.5891	10.6422	3.45731	0.901229	1.61509
AeECT1-7D	70.5924	63.7445	67.1061	10.7142	10.7478	11.2143	44.0562	49.3984	52.747	42.4265	28.4837	44.0772
AeHAKAI2-1D	29.539	24.1686	26.1283	6.40447	7.02577	8.59954	17.758	18.3073	17.7154	19.6793	12.5983	14.327
AeHAKAI1-1D	25.5162	20.1627	24.5926	13.0636	17.1669	13.6698	14.9928	16.583	17.7424	14.5146	10.5792	10.6643
AeECT2-7D	30.0267	22.6272	28.7375	3.34077	2.78875	2.38986	12.1171	13.9373	16.6924	10.4812	5.08893	6.9383
AeECT3-5D	110.04	125.918	111.416	61.2956	70.2121	35.1325	94.0137	104.683	101.071	85.1487	15.6155	23.9419
AeALKBH3-2D	0.121517	0.07995	0.458497	0.367806	0.478207	0.330183	0.278096	0.396918	0.349045	0.211292	0.788233	0.39729
AeMTA-6D	43.716	37.7255	39.6047	29.5137	39.9262	24.0087	22.3725	23.8259	24.3842	24.8959	6.99976	9.5147
AeECT-2D	9.89597	9.57139	10.0797	0.597729	0.496509	1.11789	11.1048	11.9332	11.6179	4.23497	1.19558	2.88388
AeMTB-4D	48.7557	40.4682	42.2574	9.41203	11.8808	6.97762	29.5001	33.8931	36.5915	26.6947	9.29621	9.02921
AeECT1-3D	21.7229	11.5543	14.5696	116.429	113.99	135.464	19.5902	20.4846	22.3519	144.13	158.452	187.288
AeECT2-5D	203.535	174.988	186.51	6.25573	6.19654	3.62088	65.5487	61.2141	60.9619	32.4968	7.98823	4.2306
AeALKBH2-5D	0.47272	0.447086	0.613119	0.0397449	0.0387561	0.140488	0.212503	0.212309	0.245164	0.431528	0.229975	0.309103
AeECT2-3D	46.1714	41.2444	44.3398	39.7335	35.0874	40.208	29.1856	33.4194	33.9209	82.1556	48.9399	74.0551
AeALKBH1-7D	31.4862	26.7893	27.6045	26.2795	33.3887	35.8294	14.8272	18.0416	18.8509	20.2207	20.1505	23.0178
AeECT2-4D	37.6957	36.9763	35.062	37.0416	34.1433	44.3653	20.5574	19.7555	18.8221	76.5097	67.801	71.5941
AeALKBH2-6D	11.8704	10.5095	12.4212	1.57888	1.6898	1.82789	8.79737	9.23816	9.09967	5.21643	4.01085	4.38007
AeALKBH2-3D	9.64514	9.17743	11.0191	1.00802	0.869521	0.8614	5.31415	6.1377	5.96033	2.96663	2.69199	4.40972
AeVIR-7D	31.5895	27.8119	28.8311	7.35971	6.76671	7.39795	22.1335	24.081	25.1448	16.8665	6.49945	11.201

## Sheet: Table S3
Table S3. GO enrichment analysis of m6A genes
Category	Term	Count	%	PValue	Genes	List Total	Pop Hits	Pop Total	Fold Enrichment	Bonferroni	Benjamini	FDR
GOTERM_BP_DIRECT	GO:0006281~DNA repair	25	10.0806	4.25292e-25	AET3GV20038200, AET5GV21090100, AET5GV21090400	51	1344	51875	18.9203	3.40234e-24	3.40234e-24	3.40234e-24
GOTERM_BP_DIRECT	GO:0006402~mRNA catabolic process	9	3.62903	4.14003e-16	AET7GV20212500	51	54	51875	169.526	3.55271e-15	1.65601e-15	1.65601e-15
GOTERM_BP_DIRECT	GO:0008380~RNA splicing	8	3.22581	4.56171e-10	AET7GV20860000	51	179	51875	45.4595	3.64937e-09	1.21646e-09	1.21646e-09
GOTERM_BP_DIRECT	GO:0006397~mRNA processing	8	3.22581	3.12225e-06	AET7GV20860000	51	656	51875	12.4044	2.49777e-05	6.2445e-06	6.2445e-06
GOTERM_BP_DIRECT	GO:0032259~methylation	7	2.82258	8.71258e-05	AET4GV20747800	51	757	51875	9.40568	0.000696794	0.000139401	0.000139401
GOTERM_CC_DIRECT	GO:0005634~nucleus	8	3.22581	0.00153852	AET7GV20860000	13	10379	60521	3.58837	0.00307467	0.00307703	0.00307703
GOTERM_MF_DIRECT	GO:0003723~RNA binding	96	38.7097	6.12104e-95	AET7GV21131400, AET4GV20470400, AET7GV20672400, AET1GV20103100, AET2GV20961100, AET1GV20267900, AET5GV20901300, AET7GV20706100, AET4GV20670400, AET5GV20999900, AET2GV20023000, AET3GV20643300, AET5GV21000000, AET3GV20442400	139	4060	92511	15.7371	6.12104e-94	6.12104e-94	6.12104e-94
GOTERM_MF_DIRECT	GO:0032451~demethylase activity	9	3.62903	2.10635e-17	AET7GV20212500	139	25	92511	239.597	2.10635e-16	1.05318e-16	1.05318e-16
GOTERM_MF_DIRECT	GO:0016491~oxidoreductase activity	25	10.0806	1.41332e-12	AET3GV20038200, AET6GV20822600, AET5GV21090100, AET2GV20961100, AET3GV20211200, AET7GV20212500, AET5GV21090400	139	2635	92511	6.31449	1.41331e-11	4.71105e-12	4.71105e-12
GOTERM_MF_DIRECT	GO:0003729~mRNA binding	9	3.62903	1.17807e-09	AET7GV20212500	139	208	92511	28.7977	1.17807e-08	2.94517e-09	2.94517e-09
GOTERM_MF_DIRECT	GO:0008168~methyltransferase activity	7	2.82258	0.00327044	AET4GV20747800	139	957	92511	4.86816	0.0322273	0.00654088	0.00654088
GOTERM_MF_DIRECT	GO:0061630~ubiquitin protein ligase activity	4	1.6129	0.00939499	AET1GV20394200, AET1GV20423200	139	288	92511	9.24371	0.0900758	0.014851	0.014851
GOTERM_MF_DIRECT	GO:0004150~dihydroneopterin aldolase activity	2	0.806452	0.0103957	AET1GV20103100	139	7	92511	190.156	0.0992264	0.014851	0.014851

## Sheet: Table S4
Table S4. Tajiman'D of m6a genes in tauschii, landrace and cultivar.
geneid	Tr. aestivum	Cultivar	Landrace	Ae. tauschii	Anathera	Meyeri	Strangulata
AET1Gv20103100.6	-1.33439	-1.82616	-1.02321	3.49392	1.03952	-1.78944	1.34972
AET1Gv20267900.7	0	0	0	1.91086	-1.16439	0	0
AET1Gv20394200.1	-0.340526	-1.1028	-0.280663	2.56016	-0.691821	-1.30491	0
AET1Gv20423200.1	-1.76039	0	-1.79265	1.55382	0	0	0.834561
AET2Gv20023000.1	-0.360643	-0.465116	0.16331	1.82325	-0.730908	-0.839676	-2.08911
AET2Gv20961100.2	-1.17062	-1.46443	-0.893781	-0.718316	0	-0.286175	2.17683
AET3Gv20038200.4	-1.78069	0.280601	-1.82254	2.34252	2.87946	0.405864	1.44409
AET3Gv20211200.1	0	0	0	1.36474	0.722614	0.0977814	1.72912
AET3Gv20442400.10	-1.19813	0	-1.24641	3.1181	-1.51664	-2.11758	0.0820375
AET3Gv20643300.3	-0.779053	0.721623	-0.729445	1.83225	0.164334	0.238503	1.08569
AET4Gv20470400.12	-1.65854	0	-1.69326	1.90907	-1.1993	0	0.729715
AET4Gv20670400.6	-0.865936	0	-0.893781	3.17859	-0.894523	-0.617634	-0.474329
AET4Gv20747800.1	-1.64588	-1.1028	-1.28566	0.435225	-0.330402	-0.65718	1.65464
AET5Gv20901300.2	-0.865936	0	-0.893781	3.17859	-0.894523	-0.617634	-0.474329
AET5Gv20999900.1	-0.865936	0	-0.893781	3.17859	-0.894523	-0.617634	-0.474329
AET5Gv21000000.1	-0.865936	0	-0.893781	3.17859	-0.894523	-0.617634	-0.474329
AET5Gv21090100.3	-1.78069	0.280601	-1.82254	2.34252	2.87946	0.405864	1.44409
AET5Gv21090400.1	-1.78069	0.280601	-1.82254	2.34252	2.87946	0.405864	1.44409
AET6Gv20657900.1	-0.902347	-1.1028	0	1.92867	1.37941	0.2136	0
AET6Gv20822600.5	-1.17062	-1.46443	-0.893781	-0.718316	0	-0.286175	2.17683
AET7Gv20212500.2	0	0	0	0	0	0	0
AET7Gv20672400.4	-1.30164	0	-0.892576	2.63087	-1.42582	-1.1624	-0.528993
AET7Gv20706100.6	-1.22248	0	-1.28649	2.74082	-1.09741	-1.04182	0.689393
AET7Gv20860000.14	-1.2012	0	0	1.39062	-1.04552	-0.0978364	1.73215
AET7Gv21131400.3	0	0	0	0	0	0	0

## Sheet: Table S5
Table S5. Fst and π of m6a genes in tauschii, landrace and cultivar.
m6A	Fst			π
	tauschii-landrace	tauschii-cultivar	tauschii-aestivum	tauschii	landrace	cultivar
AeALKBH3-2D	0.347385	0.158442	0.443268	7.31791e-05	2.00995e-07	8e-07
AeALKBH2-3D	0.694927	0.497915	0.763879	6.59518e-05	4.18298e-06	5.16735e-06
AeALKBH1-3D	0.579127	0.349012	0.672766	2.0147e-05	NA	NA
AeALKBH2-5D	0.694927	0.497915	0.763879	6.59518e-05	4.18298e-06	5.16735e-06
AeALKBH1-5D	0.694927	0.497915	0.763879	6.59518e-05	4.18298e-06	5.16735e-06
AeALKBH2-6D	0.347385	0.158442	0.443268	7.31791e-05	2.00995e-07	8e-07
AeALKBH1-7D	NA	NA	NA	NA	NA	NA
AeECT2-1D	0.691572	0.607809	0.762403	0.000104937	1.97606e-05	2.75102e-06
AeECT1-1D	0.815644	0.639543	0.869568	7.64409e-06	NA	NA
AeECT-2D	0.489896	0.495981	0.556819	8.10336e-05	4.13588e-05	1.86939e-05
AeECT2-3D	0.805816	0.625868	0.861157	7.33814e-05	3.02005e-07	NA
AeECT1-3D	0.802833	0.691526	0.842926	6.28609e-05	1.04148e-05	9.03673e-06
AeECT-4D	0.826163	0.67479	0.876565	3.52324e-05	1.00087e-06	NA
AeECT-4D	0.815184	0.636584	0.867882	3.52324e-05	2.00995e-07	NA
AeECT3-5D	0.815184	0.636584	0.867882	0.000105408	2.00995e-07	NA
AeECT2-5D	0.815184	0.636584	0.867882	0.000105408	2.00995e-07	NA
AeECT1-5D	0.815184	0.636584	0.867882	0.000105408	2.00995e-07	NA
AeECT2-7D	0.791012	0.60887	0.836331	2.23335e-05	1.98944e-07	NA
AeECT1-7D	0.816287	0.64659	0.869361	3.7492e-05	2.0202e-07	NA
AeCPSF30-7D	NA	NA	NA	NA	NA	NA
AeHAKAI2-1D	0.782692	0.612729	0.838764	2.96955e-05	1.23314e-06	4e-07
AeHAKAI1-1D	0.31281	0.181836	0.417472	1.9051e-05	1.19982e-06	NA
AeMTB-4D	0.794014	0.60833	0.846564	6.26349e-05	1.99969e-07	4e-07
AeMTA-6D	0.72397	0.508658	0.794806	3.18648e-05	NA	4e-07
AeVIR-7D	0.772881	0.574121	0.827612	8.21287e-05	NA	NA
Total	0.697609	0.529679	0.761862	0.00136611	8.96259e-05	4.87837e-05

## Sheet: Table S6
Table S6. Haplotype of m6a genes in tauschii , landrace and cultivar.
m6a	Population	Haplotype	Population Size
AeECT2-1D	tauschii	..CCTTTTTTCCAAAACCCCGGCCGGCCTTGGAAGGAAGGAACCAAAAGGTTCCTT	1
AeECT2-1D	tauschii	..TTAACCCCTTGGTTTTTTAATTAATTCCTTGGAACCAAGGTTGGGGGGAATTCC	2
AeECT2-1D	tauschii	AA..AACCCCTTGGTTTTTTAATTAATTCCTTGGAACCAAGGTTGGGGGGAATTCC	1
AeECT2-1D	tauschii	AATT..CC..TTGGTTTTTTAATTAATTCCTTGGAACCAA..TTGGGGGG..TTCC	1
AeECT2-1D	tauschii	AATT..CCCCTT....TTTTAATTAATT......AACCAAGGTTGGGGGG..TTCC	1
AeECT2-1D	tauschii	AATTAA..CCTTGGTTTTTTAA....TTCCTTGGAACCAAGG..GGGGGGAATTCC	1
AeECT2-1D	tauschii	AATTAA..CCTTGGTTTTTTAATTAATTCCGTAGGAACAAGGTTGGGGGGAATTCC	1
AeECT2-1D	tauschii	AATTAACC..TTGGTTTTTT..........TTGGAACCAAGGTTGGGGGGAA..CC	1
AeECT2-1D	tauschii	AATTAACCCC..GGTT..TTAATTAATTCCTTGGAACCAAGGTTGGGGGGAATTCC	1
AeECT2-1D	tauschii	AATTAACCCC..GGTTTT..AATTAATTCCTTGG....AAGGTTGGGGGGAA..CC	1
AeECT2-1D	tauschii	AATTAACCCC..GGTTTTTTAATTAA..CC....AACCAA..TT....GGAATT..	1
AeECT2-1D	tauschii	AATTAACCCCTTGG....TT..TTAATTCC....AACCAAGGTTGGGGGGAATTCC	1
AeECT2-1D	tauschii	AATTAACCCCTTGGTTTT....TTAATTCCTTGGAACCAAGGTTGGGGGGAATTCC	1
AeECT2-1D	tauschii	AATTAACCCCTTGGTTTT..AATTAATTCCTTGGAACCAAGGTTGGGGGG....CC	1
AeECT2-1D	tauschii	AATTAACCCCTTGGTTTTTT..TTAATTCCTTGGAACCAAGGTTGGGGGGAATTCC	1
AeECT2-1D	tauschii	AATTAACCCCTTGGTTTTTTAATTAA..CC....AACCAA....GGGGGGAATTCC	1
AeECT2-1D	tauschii	AATTAACCCCTTGGTTTTTTAATTAATTCCTTGG......GGTTGGGGGGAATTCC	1
AeECT2-1D	tauschii	AATTAACCCCTTGGTTTTTTAATTAATTCCTTGGAACC..GGTTGGGGGGAATTCC	1
AeECT2-1D	tauschii	AATTAACCCCTTGGTTTTTTAATTAATTCCTTGGAACCAAGGTTGGGGGGAATTCC	1
AeECT2-1D	tauschii	GGCCAATTTTCC..AACCCCGGCCGGCCCCGGAAGGAAGG..CCAAAATTTTCCTT	1
AeECT2-1D	tauschii	GGCCAATTTTCCAAAACCCC..CCGGCCCCGGAAGGAAGGGG..AAAAGGTTCCTT	1
AeECT2-1D	tauschii	GGCCAATTTTCCAAAACCCCGG....CCCCGGAAGGAAGGGGCCAAAATTTTCCTT	1
AeECT2-1D	tauschii	GGCCAATTTTCCAAAACCCCGGCCGGCC..GGAAGGAAGGGGCCAAAAGG..CCTT	1
AeECT2-1D	tauschii	GGCCAATTTTCCAAAACCCCGGCCGGCCCCGGAAGGAAGGGGCCAAAAGGTTCCTT	3
AeECT2-1D	tauschii	GGCCTTTTTTCCAAAACCCCGGCCGGCCTTGGAAGGAAGGAACCAAAAGGTTCCTT	2
AeECT2-1D	tauschii	GGCCTTTTTTCCAAAACCCTGGCCGGCCTTGGAAGGAAGGAACCAAAAGGTTCCTT	1
AeECT2-1D	landrace	..CCTTTTTTCCAAAACCCCGGCCGGCCTTGGAAGGAAGGAACCAAAAGGTTCCTT	1
AeECT2-1D	landrace	GGCC..TTTTCCAAAACCCCGGCCGGCCTTGGAAGGAAGGAACCAAAAGGTTCCTT	1
AeECT2-1D	landrace	GGCCAATTTTCCAAAACCCCGGCCGGCCCCGGAAGGAAGGGGCCAAAAGGTTCCTT	1
AeECT2-1D	landrace	GGCCTATTTTCCAAAACCCCGGCCGACCTCGGAAGAACGAAGCCAAAGGGTACTTC	1
AeECT2-1D	landrace	GGCCTTTTTT..AAAACCCCGGCCGGCC..GGAAGGAAGGAACCAAAAGGTTCCTT	1
AeECT2-1D	landrace	GGCCTTTTTTCC......CCGGCCGGCCTTGGAAGGAAGGAACCAAAAGGTTCCTT	1
AeECT2-1D	landrace	GGCCTTTTTTCC....CCCCGGCCGGCCTTGGAAGGAAGGAACCAAAAGGTTCCTT	1
AeECT2-1D	landrace	GGCCTTTTTTCCAAAACCCCGGCCGGCCTTGGAAGGAAGGAACCAAAAGGTTCCTT	87
AeECT2-1D	landrace	GGTTAATTTTTTGGTTTTTTAACCAACCCCGGAAAACCAAGGCCGGGGGGAATTCC	5
AeECT2-1D	cultivar	GACCTTTTTTCTAAAACCCCGGCCGGCCTCGGAAGGAAGGAACCAAAAGGTTCCTT	1
AeECT2-1D	cultivar	GGCCTTTTTTCC..AACCCCGGCCGGCCTTGGAAGGAAGGAACCAAAAGGTTCCTT	1
AeECT2-1D	cultivar	GGCCTTTTTTCCAAAACCCCGGCCGGCCTCGGAAGGAAGGAACCAAAAGGTACCTT	1
AeECT2-1D	cultivar	GGCCTTTTTTCCAAAACCCCGGCCGGCCTCGGAAGGAAGGAGCCAAAAGGTTCCTT	1
AeECT2-1D	cultivar	GGCCTTTTTTCCAAAACCCCGGCCGGCCTTGGAAGGAAGGAACCAAAAGGTTCCTT	21
AeECT1-1D	tauschii	....	1
AeECT1-1D	tauschii	AA..	3
AeECT1-1D	tauschii	AAGG	16
AeECT1-1D	tauschii	TAGG	1
AeECT1-1D	tauschii	TTCC	9
AeECT1-1D	landrace	TT..	1
AeECT1-1D	landrace	TTCC	98
AeECT1-1D	cultivar	TTCC	25
AeHAKAI2-1D	tauschii	..CCAACCCC....GGAATT	1
AeHAKAI2-1D	tauschii	..CCAACCCCAAAAGGAATT	1
AeHAKAI2-1D	tauschii	..CCAAGGCCAA..GGAATT	1
AeHAKAI2-1D	tauschii	CC....GGCCAA....AATT	1
AeHAKAI2-1D	tauschii	CCCC..GGCCAA....AATT	1
AeHAKAI2-1D	tauschii	CCCCAA..CCAAAAGG....	1
AeHAKAI2-1D	tauschii	CCCCAA..CCAAAAGGAATT	1
AeHAKAI2-1D	tauschii	CCCCAACCCC..AAGGAATT	2
AeHAKAI2-1D	tauschii	CCCCAACCCCAAAAGG....	1
AeHAKAI2-1D	tauschii	CCCCAACCCCAAAAGGAATT	2
AeHAKAI2-1D	tauschii	CCCCAAGCACAAAA..AATT	1
AeHAKAI2-1D	tauschii	CCCCAAGG..AA..GGAATT	1
AeHAKAI2-1D	tauschii	CCCCAAGGCCAA..GG....	1
AeHAKAI2-1D	tauschii	CCCCAAGGCCAAAA..AATT	2
AeHAKAI2-1D	tauschii	CCCCAAGGCCAAAAGGAATT	2
AeHAKAI2-1D	tauschii	CCTTAAGGAA..GGAAGGAA	1
AeHAKAI2-1D	tauschii	CCTTAAGGAAGGGG..GGAA	1
AeHAKAI2-1D	tauschii	CCTTAAGGAAGGGGAAGGAA	7
AeHAKAI2-1D	tauschii	TTCCAACCCCAAAA..AATT	1
AeHAKAI2-1D	tauschii	TTCCAACCCCAAAAGGAATT	1
AeHAKAI2-1D	landrace	CCTTAAGGAAGGGGAA....	2
AeHAKAI2-1D	landrace	CCTTAAGGAAGGGGAAGGAA	84
AeHAKAI2-1D	landrace	CCTTAGGGAAGGGGAAGGAA	13
AeHAKAI2-1D	cultivar	CCTTAAGGAAGGGGAAGGAA	24
AeHAKAI2-1D	cultivar	CCTTAGGGAAGGGGAAGGAA	1
AeHAKAI1-1D	tauschii	..GGAA..CCAA	1
AeHAKAI1-1D	tauschii	..GGAAGG..AA	1
AeHAKAI1-1D	tauschii	..TTCCAAAACC	1
AeHAKAI1-1D	tauschii	AAGGAAGGCCAA	5
AeHAKAI1-1D	tauschii	GG..CCAAAACC	1
AeHAKAI1-1D	tauschii	GGTTCC..AACC	1
AeHAKAI1-1D	tauschii	GGTTCCAA....	1
AeHAKAI1-1D	tauschii	GGTTCCAAAACC	19
AeHAKAI1-1D	landrace	AAGGAAGGCCAA	1
AeHAKAI1-1D	landrace	GGTTCC......	1
AeHAKAI1-1D	landrace	GGTTCCAAAACC	97
AeHAKAI1-1D	cultivar	GGTTCCAAAACC	25
AeECT-2D	tauschii	..GG..GGAATTCCAATT......CCTTAAGGTTAAGGTTTTGGAACCAACCGGGGTTGGCCAAGGTTAAAACC	1
AeECT-2D	tauschii	..GGCC....TTCCAATT..GGTTCCTTAAGGTTAAGGTTTTGGAACCAACCGGGGTTGGCCAAGGTTAAAACC	1
AeECT-2D	tauschii	..GGCC....TTCCAATTAAGGTTCCTTAAGGTTAA..TTTTGGAACCAACCGGGGTTGGCCAAGGTTAAAACC	1
AeECT-2D	tauschii	..GGCCGG..TTCCAATT..GG..CCTTAAGGTTAAGGTTTTGGAACCAACCGGGGTTGGCCAAGGTTAAAACC	1
AeECT-2D	tauschii	..GGCCGG..TTCCAATTAA..TTCCTTAAGGTTAAGGTTTT..AACCAACCGGGGTTGGCCAAGGTTAAAACC	1
AeECT-2D	tauschii	..GGTTAAAAGGGGTTTTGGTTTTAACCGGAAGGGGAAGGGGGGAACCAACCGGGCTCGACGAGGATCAGAACC	1
AeECT-2D	tauschii	CC....GG..TTCCAATT....TTCCTTAAGGTTAA........AACGAACTGGGG....CCAAGGTTAAAACC	1
AeECT-2D	tauschii	CC....GG..TTCCAATT..GG..CCTTAAGGTTAAGGTTTTGGAACGAACTGCGCCCAAGGAGGATCAGACCC	1
AeECT-2D	tauschii	CC....GG..TTCCAATTAAGGTTCC..........GGTTTTGGAACGAACTGGGGTCGACGAGGATCAGACCC	1
AeECT-2D	tauschii	CCAACCGG......TTCCGG........AAGG........TTGG..CCAACCGG..TTGGCC....TTAAAA..	1
AeECT-2D	tauschii	CCAACCGGAGGTGCTT............AAGGTTAAGGTTTTGGAACCAA....GGTTGGCCAAGGTTAAAACC	1
AeECT-2D	tauschii	CCAACCGGAGGTGCTTCCGG....CCTTAAGGTTAAGGTT..GG......CCGG..TTGGCCAAGGTTAAAACC	1
AeECT-2D	tauschii	CCAACCGGGGTTCCTTCC......................TTGGAACCAACCGG..TTGGCCAAGGTTAAAA..	1
AeECT-2D	tauschii	CCAACCGGGGTTCCTTCC..GGTTCCTTAAGG....GGTT....AACCAACCGG..TTGGCCAAGGTTAAAACC	1
AeECT-2D	tauschii	CCAACCGGGGTTCCTTCCGGGG..CCTTAAGGTTAA....TTGGAACGAACTCCGCTCGACGAGGATCAGAACC	1
AeECT-2D	tauschii	CCGGCCGG..TTCC..TTAAGGTT..TTAAGGTTAAGGTTTTGGAACCAACCGGGGTTGGCCAAGGTTAAAACC	1
AeECT-2D	tauschii	CCGGCCGG..TTCCAATT..GGTTCCTTAAGGTTAAGGTTTTGGAACCAACCGGGGTTGGCCAAGGTTAAAACC	2
AeECT-2D	tauschii	CCGGCCGG..TTCCAATTAAGG..CCTTAAGGTTAAGGTTTTGGAACCAACCGGGGTTGGCCAAGGTTAAAACC	1
AeECT-2D	tauschii	CCGGCCGGAATTCC..TT..GG..CCTTAAGGTTAAGGTTTTGGAACCAACCGGGG......AAGGTTAAAACC	1
AeECT-2D	tauschii	CCGGCCGGAATTCCAATT..GGTTCCTTAAGGTTAAGGTTTTGGAACCAACCGGGGTTGGCCAAGGTTAAAACC	1
AeECT-2D	tauschii	TTGGTTAA..GGGGTTTTGGTTTTAACCGGAAGGGGAAGGGGGGAACCAACCGGGGTTGGCCAAGGTTAAAACC	1
AeECT-2D	tauschii	TTGGTTAAAAGG..TTTTGGTTTTAACCGGAAGGGGAAGGGGGGAACCAACCGGGGTTGGCCAAGGTTAAAACC	1
AeECT-2D	tauschii	TTGGTTAAAAGGGGTTTTGGTTTTAACC........AAGGGGGGAACCAACCGGGGTTGGCCAAGGTTAAAACC	1
AeECT-2D	tauschii	TTGGTTAAAAGGGGTTTTGGTTTTAACCGGAAGGGGAA....GGAACCAACCGGGGTTGGCCAAGGTTAAAACC	1
AeECT-2D	tauschii	TTGGTTAAAAGGGGTTTTGGTTTTAACCGGAAGGGGAA..GG..AACCAACCGGGGTTGGCCAAGGTTAAAACC	1
AeECT-2D	tauschii	TTGGTTAAAAGGGGTTTTGGTTTTAACCGGAAGGGGAAGGGGGGAACCAACC..GGTTGGCCAAGGTTAAAA..	1
AeECT-2D	tauschii	TTGGTTAAAAGGGGTTTTGGTTTTAACCGGAAGGGGAAGGGGGGAACCAACCGG......CCAAGGTTAAAA..	1
AeECT-2D	tauschii	TTGGTTAAAAGGGGTTTTGGTTTTAACCGGAAGGGGAAGGGGGGAACCAACCGGGGTTGGCCAAGGTTAAAACC	1
AeECT-2D	tauschii	TTGGTTAAAAGGGGTTTTGGTTTTAACCGGAAGGGGAAGGGGGGAACGAACTGGGGTTGGCCAAGGTCAGACCC	1
AeECT-2D	landrace	CCGGCCGGAATTCCAATTAAGGTTCCTTAAGGTTAAGGTTTTGGAACCAACCGGGGTTGGCCAAGGTTAAAACC	1
AeECT-2D	landrace	CCGGCCGGAATTCCAATTAAGGTTCCTTAAGGTTGAGGTTTTGGAACCAACCGGGGTTGGCCAAGGTTAAAACC	1
AeECT-2D	landrace	CCGGCCGGAATTCCAATTGAGGTCACTTAAGGTTAAGGTTTTGGAACCAACCGGGGTTGGCCAAGGTTAGAACC	1
AeECT-2D	landrace	CCGGCCGGAATTCCAATTGGGGTCACTTAAGGTTAAGGTTTTGGAACCAACCGGGGTTGGCCAAGGTTAGAACC	1
AeECT-2D	landrace	TT....AAAAGGGGTTTTGGTTTT....GGAAGGGGAAGGGGGGAACCAACCGGGGTTGGCCAAGGTTAAAAGG	1
AeECT-2D	landrace	TT....AAAAGGGGTTTTGGTTTTAACCGAAGGTGAAGGGGG..AACCAACCGGGGTTGGCCAAGGTTAAAAGG	1
AeECT-2D	landrace	TTGGTTAA..GGGGTTTTGG..TTAACCGGAAGGGGAAGGGG..AACCAACCGGGG....CCAAGGTTAAAAGG	1
AeECT-2D	landrace	TTGGTTAAAAGGGGTTTTGGGGTCAACTGAAGGTGAAGGGGGGGAACCAACCGGGGTTGGCCAAGGTTAGAAGG	1
AeECT-2D	landrace	TTGGTTAAAAGGGGTTTTGGTGTCAACTGAAAGGGGAAGGGGGGAACCAACCGGGGTTGGCCAAGGTTAAAAGG	3
AeECT-2D	landrace	TTGGTTAAAAGGGGTTTTGGTGTCAACTGAAAGGGGAAGGGGGGAACCAACCGGGGTTGGCCAAGGTTAGAAGG	2
AeECT-2D	landrace	TTGGTTAAAAGGGGTTTTGGTGTCAACTGAAAGGGGAAGGGTGGAACCAACCGGGGTTGGCCAAGGTTAGAAGC	1
AeECT-2D	landrace	TTGGTTAAAAGGGGTTTTGGTGTCAACTGAAAGTGAAAGGGTGGAACCAACCGGGGTTGGCCAAGGTTAGAAGG	1
AeECT-2D	landrace	TTGGTTAAAAGGGGTTTTGGTGTCAACTGAAGGGGGAAGGGGGGAACCAACCGGGGTTGGCCAAGGTTAGAAGG	1
AeECT-2D	landrace	TTGGTTAAAAGGGGTTTTGGTGTCAACTGAAGGTGAAAGGGGGGAACCAACCGGGCTTGGCCAAGGTTAAAAGG	1
AeECT-2D	landrace	TTGGTTAAAAGGGGTTTTGGTGTCAACTGAAGGTGAAAGGGGGGAACCAACCGGGGTTGGCCAAGGTTAAAAGG	4
AeECT-2D	landrace	TTGGTTAAAAGGGGTTTTGGTGTCAACTGAAGGTGAAAGGGGGGAACCAACCGGGGTTGGCCAAGGTTAGAAGC	2
AeECT-2D	landrace	TTGGTTAAAAGGGGTTTTGGTGTCAACTGAAGGTGAAAGGGGGGAACCAACCGGGGTTGGCCAAGGTTAGAAGG	6
AeECT-2D	landrace	TTGGTTAAAAGGGGTTTTGGTGTCAACTGAAGGTGAAAGGGTGGAACCAACCGGGGTTGGCCAAGGTTAGAAGG	1
AeECT-2D	landrace	TTGGTTAAAAGGGGTTTTGGTGTTAACCGGAAGGGGAAGGGGGGAACCAACTGGGCTTGGCCAAGGTTAGAAGG	3
AeECT-2D	landrace	TTGGTTAAAAGGGGTTTTGGTGTTAACCGGAAGGGGAAGGGGGGAACGAACTGGGGTTGGCCAAGGTTAGAAGG	1
AeECT-2D	landrace	TTGGTTAAAAGGGGTTTTGGTGTTAACCGGAGGTGAAAGGGGGGAACCAACTGGGCTTGGCCAAGGTTAGAAGG	1
AeECT-2D	landrace	TTGGTTAAAAGGGGTTTTGGTGTTAACTGAAAGGGGAAGGGGGGAACCAACTGGGCTTGGCCAAGGTTAAAAGG	1
AeECT-2D	landrace	TTGGTTAAAAGGGGTTTTGGTGTTAACTGAAAGGGGAAGGGGGGAACCAACTGGGCTTGGCCAAGGTTAGAAGG	1
AeECT-2D	landrace	TTGGTTAAAAGGGGTTTTGGTGTTAACTGAAAGTGAAAGGGGGGAACCAACTGGGCTTGGCCAAGGTTAAAAGG	1
AeECT-2D	landrace	TTGGTTAAAAGGGGTTTTGGTGTTAACTGAAGGGGGAAGGGGGGAACCAACCGGGCTTGGCCAAGGTTAGAAGG	1
AeECT-2D	landrace	TTGGTTAAAAGGGGTTTTGGTGTTAACTGAAGGGGGAAGGGGGGAACCAACTGGGCTTGGCCAAGGTTAGAAGG	2
AeECT-2D	landrace	TTGGTTAAAAGGGGTTTTGGTGTTAACTGAAGGTGAAAGGGGGGAACCAACCGGGCTTGGCCAAGGTTAAAAGC	1
AeECT-2D	landrace	TTGGTTAAAAGGGGTTTTGGTGTTAACTGAAGGTGAAAGGGGGGAACCAACCGGGCTTGGCCAAGGTTAAAAGG	1
AeECT-2D	landrace	TTGGTTAAAAGGGGTTTTGGTGTTAACTGAAGGTGAAAGGGGGGAACCAACCGGGCTTGGCCAAGGTTAGAAGG	1
AeECT-2D	landrace	TTGGTTAAAAGGGGTTTTGGTGTTAACTGAAGGTGAAAGGGGGGAACCAACTGGGCTTGGCCAAGGTTAAAAGG	3
AeECT-2D	landrace	TTGGTTAAAAGGGGTTTTGGTGTTAACTGAAGGTGAAAGGGGGGAACCAACTGGGCTTGGCCAAGGTTAGAAGG	4
AeECT-2D	landrace	TTGGTTAAAAGGGGTTTTGGTGTTAACTGGAAGGGGAAGGGGGGAACCAACCGGGCTTGGCCAAGGTTAGAAGG	2
AeECT-2D	landrace	TTGGTTAAAAGGGGTTTTGGTGTTAACTGGAAGGGGAAGGGGGGAACCAACCGGGGTTGGCCAAGGTTAAAAGG	1
AeECT-2D	landrace	TTGGTTAAAAGGGGTTTTGGTGTTAACTGGAAGGGGAAGGGGGGAACCAACTGGGCTTGGCCAAGGTTAGAAGG	2
AeECT-2D	landrace	TTGGTTAAAAGGGGTTTTGGTGTTAACTGGAAGTGAAAGGGGGGAACCAACCGGGCTTGGCCAAGGTTAGAAGG	1
AeECT-2D	landrace	TTGGTTAAAAGGGGTTTTGGTGTTAACTGGAAGTGAAAGGGGGGAACCAACTGGGCTTGGCCAAGGTTAGAAGG	1
AeECT-2D	landrace	TTGGTTAAAAGGGGTTTTGGTTTTAACCGGAAGGGGAAGGGGGGAACCAACCGGGG..GGCCAAGGTTAAAAGG	1
AeECT-2D	landrace	TTGGTTAAAAGGGGTTTTGGTTTTAACCGGAAGGGGAAGGGGGGAACCAACCGGGGTTGGCCAAGGTTAAAACC	1
AeECT-2D	landrace	TTGGTTAAAAGGGGTTTTGGTTTTAACCGGAAGGGGAAGGGGGGAACCAACCGGGGTTGGCCAAGGTTAAAAGG	35
AeECT-2D	landrace	TTGGTTAAAAGGGGTTTTGGTTTTAACCGGAAGGGGAAGGGGGGAACCAACTGGGCTTGGCCAAGGTTAGAAGG	2
AeECT-2D	landrace	TTGGTTAAAAGGGGTTTTGGTTTTAACTGGAAGGGGAAGGGGGGAACCAACCGGGCTTGGCCAAGGTTAGAAGG	1
AeECT-2D	landrace	TTGGTTAAAAGGGGTTTTGGTTTTAACTGGAAGGGGAAGGGGGGAACCAACCGGGGTTGGCCAAGGTTAAAAGG	1
AeECT-2D	cultivar	..GGTTAAAAGGGGTTTTGGTGTCAACTGAAGGTGAAAGGGGGGAACCAACCGGGGTTGGCCAAGGTTAAAAGG	1
AeECT-2D	cultivar	TTGGTTAAAAGGGGTTTTGGTGTCAACTGAAAGGGGAAGGGGGGAACCAACCGGGGTTGGCCAAGGTTAGAAGG	1
AeECT-2D	cultivar	TTGGTTAAAAGGGGTTTTGGTGTTAACCGAAGGTGAAAGGGGGGAACCAACTGGGCTTGGCCAAGGTTAAAAGG	1
AeECT-2D	cultivar	TTGGTTAAAAGGGGTTTTGGTGTTAACCGGAAGGGGAAGGGGGGAACCAACCGGGGTTGGCCAAGGTTAAAAGG	1
AeECT-2D	cultivar	TTGGTTAAAAGGGGTTTTGGTGTTAACTGAAGGGGGAAGGGGGGAACCAACTGGGGTTGGCCAAGGTTAAAAGG	1
AeECT-2D	cultivar	TTGGTTAAAAGGGGTTTTGGTGTTAACTGAAGGTGAAAGGGGGGAACCAACCGGGGTTGGCCAAGGTTAAAAGG	1
AeECT-2D	cultivar	TTGGTTAAAAGGGGTTTTGGTGTTAACTGAAGGTGAAAGGGGGGAACCAACTGGGCTTGGCCAAGGTTAGAAGG	2
AeECT-2D	cultivar	TTGGTTAAAAGGGGTTTTGGTGTTAACTGGAAGGGGAAGGGGGGAACCAACCGGGCTTGGCCAAGGTTAAAAGG	1
AeECT-2D	cultivar	TTGGTTAAAAGGGGTTTTGGTTTTAACCGGAAGGGGAAGGGGGGAACCAACCGGGGTTGGCCAAGGTTAAAAGG	16
AeALKBH3-2D	tauschii	........................AAGGCCAAAATTAACCTTAAGGTTCCCCAACCAAAAAACCAATTGGCCCCGGGGGGCCCCTTAACCTTTTCCTT	1
AeALKBH3-2D	tauschii	......TTTTTTCCCCCCGGCCTTTTTTTTGGTTCCGG..GGGGAAGGTTTTGGGGTTGGTTGGGGCCGGTTTTTTAAAAAATTCCGGGGAAGGTTCC	1
AeALKBH3-2D	tauschii	AAGGGGCCAAGGTTTTGGTTTTAAAAGGCCAAAATTAACCTTAAGGTTCCCCAA....AAAACCAATTGGCCCCGGGGGGCCCCTTAACCTTTTCCTT	1
AeALKBH3-2D	tauschii	AAGGGGCCAAGGTTTTGGTTTTAAAAGGCCAAAATTAACCTTAAGGTTCCCCAACCAAAAAACCAATTGGCCCCGGGG................CCTT	1
AeALKBH3-2D	tauschii	GGCCCCTTTTTTCCCCCC......TTTTTTGGTTCCGGGGGGGGAAGGTTTTGGGGTT....GGGGCCGGTTTTTTAAAAAATTCCGGGGAAGGTTCC	1
AeALKBH3-2D	tauschii	GGCCCCTTTTTTCCCCCC......TTTTTTGGTTCCGGGGGGGGAAGGTTTTGGGGTTGGTTGGGGCCGGTTTTTTAAAAAATTCCGGGGAAGGTTCC	1
AeALKBH3-2D	tauschii	GGCCCCTTTTTTCCCCCCGGCCTT..............GGGGGGAAGGTTTTGGGGTTGGTTGGGGCCGGTTTT......AATTCCGGGGAAGGTTCC	1
AeALKBH3-2D	tauschii	GGCCCCTTTTTTCCCCCCGGCCTTTTTT..GGTT......GGGGAAGGTTTTGGGGTTGGTTGGGGCCGGTTTTTTAAAAAATTCCGGGGAA....CC	1
AeALKBH3-2D	tauschii	GGCCCCTTTTTTCCCCCCGGCCTTTTTTTTGGTTCCGG......AAGGTTTTGGGGTTGGTTGGGGCCGGTTTTTTAAAAAATTCCGGGGAAGGTTCC	1
AeALKBH3-2D	tauschii	GGCCCCTTTTTTCCCCCCGGCCTTTTTTTTGGTTCCGGGG........TTTTGGGGTTGGTTGGGGCCAATTTTTTAAAAAATTCCGGGGAAGGTTCC	1
AeALKBH3-2D	tauschii	GGCCCCTTTTTTCCCCCCGGCCTTTTTTTTGGTTCCGGGGGGGGAAGG......GGTTGGTTGGGGCC..TTTTTTAAAAAATTCCGGGGAAGGTTCC	1
AeALKBH3-2D	tauschii	GGCCCCTTTTTTCCCCCCGGCCTTTTTTTTGGTTCCGGGGGGGGAAGG..TTGGGGTTGGTTGGGGCCGGTTTTTTAAAAAATTCCGGGGAAGGTTCC	1
AeALKBH3-2D	tauschii	GGCCCCTTTTTTCCCCCCGGCCTTTTTTTTGGTTCCGGGGGGGGAAGGTTTTGGGG................TTTTAAAAAATTCCGGGGAAGGTTCC	1
AeALKBH3-2D	tauschii	GGCCCCTTTTTTCCCCCCGGCCTTTTTTTTGGTTCCGGGGGGGGAAGGTTTTGGGG....TTGGGGCC..TTTTTTAAAAAATTCCGGGGAAGG..CC	1
AeALKBH3-2D	tauschii	GGCCCCTTTTTTCCCCCCGGCCTTTTTTTTGGTTCCGGGGGGGGAAGGTTTTGGGGTT..TTGGGGCC..TTTTTTAAAAAATTCCGGGGAAGGTTCC	1
AeALKBH3-2D	tauschii	GGCCCCTTTTTTCCCCCCGGCCTTTTTTTTGGTTCCGGGGGGGGAAGGTTTTGGGGTTGGTT........TTTTTTAAAAAATTCCGGGGAAGGTTCC	1
AeALKBH3-2D	tauschii	GGCCCCTTTTTTCCCCCCGGCCTTTTTTTTGGTTCCGGGGGGGGAAGGTTTTGGGGTTGGTTGGGGCC..TTTTTTAAAAAATTCCGGGGAAGGTTCC	1
AeALKBH3-2D	tauschii	GGCCCCTTTTTTCCCCCCGGCCTTTTTTTTGGTTCCGGGGGGGGAAGGTTTTGGGGTTGGTTGGGGCCAATT..TTAAAAAATTCCGGGGAAGGTTCC	1
AeALKBH3-2D	tauschii	GGCCCCTTTTTTCCCCCCGGCCTTTTTTTTGGTTCCGGGGGGGGAAGGTTTTGGGGTTGGTTGGGGCCAATTTTTTAAAAAATTCCGGGGAAGGTTCC	3
AeALKBH3-2D	tauschii	GGCCCCTTTTTTCCCCCCGGCCTTTTTTTTGGTTCCGGGGGGGGAAGGTTTTGGGGTTGGTTGGGGCCGGTTTTTTAA..AATTCCGGGGAAGGTTCC	1
AeALKBH3-2D	tauschii	GGCCCCTTTTTTCCCCCCGGCCTTTTTTTTGGTTCCGGGGGGGGAAGGTTTTGGGGTTGGTTGGGGCCGGTTTTTTAAAAAATTCCGGGGAAGGTTCC	8
AeALKBH3-2D	landrace	GGCCCCTTTTTTCCCCCCGGCCTTTTTTTTGGTTCCGGGGGGGGAAGG..TTGGGGTTGGTTGGGGCCAATTTTTTAAAAAATTCCGGGGAAGGTTCC	1
AeALKBH3-2D	landrace	GGCCCCTTTTTTCCCCCCGGCCTTTTTTTTGGTTCCGGGGGGGGAAGGTTTTGGGGTTGGTTGGGGCCAATTTTTTAAAAAATTCCGGGGAAGGTTCC	96
AeALKBH3-2D	landrace	GGCCCCTTTTTTCCCCCCGGCCTTTTTTTTGGTTCCGGGGGTGGAAGGTTTTGGGGTTGGTTGGGGCCAATTTTTTAAAAAATTCCGGGGAAGGTTCC	2
AeALKBH3-2D	cultivar	GGCCCCTTTTTTCCCCCCGGCCTTTTTTTTGGTTCCGGGGGGGGAAGGTTTTGAGGTTGGTTGGGGCCAATTTTTTAAAAAATTCCGGGGAAGGTTCC	1
AeALKBH3-2D	cultivar	GGCCCCTTTTTTCCCCCCGGCCTTTTTTTTGGTTCCGGGGGGGGAAGGTTTTGGGGTTGGTTGGGGCCAATTTTTTAAAAAATTCCGGGGAAGGTTCC	23
AeALKBH3-2D	cultivar	GGCCCCTTTTTTCCCCCCGGCCTTTTTTTTGGTTCCGGGGGTGGAAGGTTTTGGGGTTGGTTGGGGCCAATTTTTTAAAAAATTCCGGGGAAGGTTCC	1
AeALKBH2-3D	tauschii	........GGTTCCTTGGTTTTTTGGAAGGCCGGTTAATTCCAA	1
AeALKBH2-3D	tauschii	AACCCCAA..CCCCCC............GGCCAATTAATT....	1
AeALKBH2-3D	tauschii	AACCCCAA..CCCCCCTTAACCCCAAGGGGCCAATTAA..CCAA	1
AeALKBH2-3D	tauschii	AACCCCAA..CCCCCCTTAACCCCAAGGGGCCAATTAATTCCAA	1
AeALKBH2-3D	tauschii	AACCCCAAGGCCCC..TTAACCCCAAGGGGCCAATTAA..CCAA	1
AeALKBH2-3D	tauschii	AACCCCAAGGCCCCCC..AACCCCAAGGGGCCAATTAA..CCAA	1
AeALKBH2-3D	tauschii	AACCCCAAGGCCCCCCTT......AAGGGG....TTAATTCCAA	1
AeALKBH2-3D	tauschii	AACCCCAAGGCCCCCCTTAACCCCAAGGGGCCAATTAATTCCAA	1
AeALKBH2-3D	tauschii	AACCCCAAGGTTCCTTGGTTTTTTGGAAGGCCGGTTAATTCCAA	1
AeALKBH2-3D	tauschii	AACCGGAA..CCCCCCTTTTTTTTAA..AACCGG..AATTCCAA	1
AeALKBH2-3D	tauschii	AACCGGAAGGCCCCCCGTTTTTTTAAAAAACCGG..AATTCCAA	1
AeALKBH2-3D	tauschii	AACCGGAAGGCCCCCCTTTTTTTTAA..AACCGG..AATTCCAA	2
AeALKBH2-3D	tauschii	CCTTCC....CCTTTTGGTTTTTTAA..GGTTGG....CCTTAA	1
AeALKBH2-3D	tauschii	CCTTCCGG..CCCCTTGGTTTTTT....GGTTGGAATT..TTAA	1
AeALKBH2-3D	tauschii	CCTTCCGG..CCCCTTGGTTTTTTAA..GGTTGGAATTCCTTAA	1
AeALKBH2-3D	tauschii	CCTTCCGGAA..CCTTGGTTTTTTAAAAGG....AATTCCTTAA	1
AeALKBH2-3D	tauschii	CCTTCCGGAA..TTTTGGTTTTTTAAAAGGTTGGAA..CC..AA	1
AeALKBH2-3D	tauschii	CCTTCCGGAACCCCTTGGTT......AAGGTTGGAATTCCTTTT	1
AeALKBH2-3D	tauschii	CCTTCCGGAACCCCTTGGTTTTTTAA..GGTTGGAA..CCTTAA	1
AeALKBH2-3D	tauschii	CCTTCCGGAACCCCTTGGTTTTTTAA..GGTTGGAATTCC....	1
AeALKBH2-3D	tauschii	CCTTCCGGAACCCCTTGGTTTTTTAA..GGTTGGAATTCCTTAA	1
AeALKBH2-3D	tauschii	CCTTCCGGAACCCCTTGGTTTTTTAAAAGGCTGGAAAT..TTAA	1
AeALKBH2-3D	tauschii	CCTTCCGGAACCCCTTGGTTTTTTAAAAGGTTGGAATTCC..AA	2
AeALKBH2-3D	tauschii	CCTTCCGGAACCCCTTGGTTTTTTAAAAGGTTGGAATTCCTTTT	1
AeALKBH2-3D	tauschii	CCTTCCGGAACCTTTTGGTTTTTTAAAA....GGAATTCCTTAA	1
AeALKBH2-3D	tauschii	CCTTCCGGAACCTTTTGGTTTTTTAAAAGG..GGAA..CCTTAA	1
AeALKBH2-3D	tauschii	CCTTCCGGAACCTTTTGGTTTTTTAAAAGGTTGGAATTCCTTAA	2
AeALKBH2-3D	landrace	AACCCCAAGGCCCCCCTTAACCCCAAGGGGCCAATTAATTCCAA	1
AeALKBH2-3D	landrace	AACCCCAAGGTTCCTTGGTTTTTT..AAGGCCGGTTAATTCCAA	1
AeALKBH2-3D	landrace	AACCCCAAGGTTCCTTGGTTTTTTAAAAGGCCGGTTAATTCCAA	3
AeALKBH2-3D	landrace	AACCCCAAGGTTCCTTGGTTTTTTGGAAGG....TTAATTCCAA	1
AeALKBH2-3D	landrace	AACCCCAAGGTTCCTTGGTTTTTTGGAAGGCCGGTTAATCCCAA	1
AeALKBH2-3D	landrace	AACCCCAAGGTTCCTTGGTTTTTTGGAAGGCCGGTTAATTCCAA	87
AeALKBH2-3D	landrace	AACTCCAA............................AACCCCAA	1
AeALKBH2-3D	landrace	AATTCCAA............................AACCCCAA	2
AeALKBH2-3D	landrace	AATTCCAA......................CCGGTTAACCCCAA	1
AeALKBH2-3D	landrace	AATTCCAAGG..........................AACCCCAA	1
AeALKBH2-3D	cultivar	AACCCCAAGGTTCCTTGGTTTTTTGGAAGGCCGGTTAATCCCAA	4
AeALKBH2-3D	cultivar	AACCCCAAGGTTCCTTGGTTTTTTGGAAGGCCGGTTAATTCCAA	18
AeALKBH2-3D	cultivar	AATTCCAA............................AACCCCAA	1
AeALKBH2-3D	cultivar	AATTCCAAGG..........................AACCCCAA	1
AeALKBH2-3D	cultivar	AATTCCAAGGTTCCTTGGTTTTTT..........TTAATCCCAA	1
AeALKBH1-3D	tauschii	....AAAAAAGGGG	1
AeALKBH1-3D	tauschii	..GGAAAAAAGGGG	1
AeALKBH1-3D	tauschii	AA....AAGG..GG	1
AeALKBH1-3D	tauschii	AATT..AAGGGGGG	2
AeALKBH1-3D	tauschii	AATTAAAA..GGAA	1
AeALKBH1-3D	tauschii	AATTAAAAGGGGAA	1
AeALKBH1-3D	tauschii	AATTAAAAGGGGGA	1
AeALKBH1-3D	tauschii	AATTAAAAGGGGGG	6
AeALKBH1-3D	tauschii	AATTCCAAAAAAGG	4
AeALKBH1-3D	tauschii	AATTCCAAAAGGGG	2
AeALKBH1-3D	tauschii	AATTCCGGAAGGGG	3
AeALKBH1-3D	tauschii	GG..AAAAAAGGGG	1
AeALKBH1-3D	tauschii	GGGG..AAAAGGGG	1
AeALKBH1-3D	tauschii	GGGGAAAAAAGGGG	4
AeALKBH1-3D	tauschii	GGGGCAAAAAGGGG	1
AeALKBH1-3D	landrace	..TTCCAAAAGGGG	2
AeALKBH1-3D	landrace	AA..CCAAAAGGGG	1
AeALKBH1-3D	landrace	AATTCCAAAAGGGG	96
AeALKBH1-3D	cultivar	AATTCCAAAAGGGG	25
AeECT2-3D	tauschii	..CCAATT..TTGGGGGGGGCGGGAAGGCCGGCCCCCCGGTT	1
AeECT2-3D	tauschii	..CCAATTAATTCCGGGGGGGGGGAAGGCCGGCCCC..GGTT	1
AeECT2-3D	tauschii	..CCAATTAATTGGGG..GGCGGGAAGGCCGGCCCCCCGGTT	1
AeECT2-3D	tauschii	..TTCCCCGGTACCAAAACGCCTTGGTTTTTTAAAAAATTGG	1
AeECT2-3D	tauschii	AA..CCCCGG..CCAAAACCCCTTGGTTTTTTAA..AATTGG	1
AeECT2-3D	tauschii	AACCCCCCGGTTCCAAAACC..TT....TTTTAA..AATTGG	1
AeECT2-3D	tauschii	AACCCCCCGGTTCCAAAACCCCTTAATTTTTTAA..AATTGG	1
AeECT2-3D	tauschii	AATTCCCCGGAA....AACCCCTTGGTTTTTTAAAAAATTGG	1
AeECT2-3D	tauschii	AATTCCCCGGAACCAA..CCCCTTGGTTTTTTAAAAAATTGG	1
AeECT2-3D	tauschii	AATTCCCCGGAACCAAAACC..TTGGTT..TTAAAAAA....	1
AeECT2-3D	tauschii	AATTCCCCGGAACCAAAACCCCTTGGTTTTTTAAAAAATTGG	2
AeECT2-3D	tauschii	AGCCAATTAATTCCGGGG..GGGGGATGTCGGCCCCCCGGTT	1
AeECT2-3D	tauschii	GGCC....AATTGG..GG..GGGGAAGGCCGGCCCCCC....	1
AeECT2-3D	tauschii	GGCC....AATTGGGGGGGGGGGGAAGGCCGGCCCCCCGGTT	1
AeECT2-3D	tauschii	GGCCAATT..TTGGGGAGCG....AAGGTCGGCC..CCGGTT	1
AeECT2-3D	tauschii	GGCCAATT..TTGGGGGGGGGGGGAAGGCCGGCCCCCCGGTT	1
AeECT2-3D	tauschii	GGCCAATTAATT..AGGGGGGGGG......GGCCCCCCGGTT	1
AeECT2-3D	tauschii	GGCCAATTAATT..GGGGGGGGGGAAGGCCGGCCCCCCGGTT	1
AeECT2-3D	tauschii	GGCCAATTAATTCCGG....GGGGAAGGCCGGCCCCCCGGTT	2
AeECT2-3D	tauschii	GGCCAATTAATTCCGGGGGGGGGG....CCGGCCCCCC....	1
AeECT2-3D	tauschii	GGCCAATTAATTCCGGGGGGGGGGAAGG..GGCCCCCCTGGT	1
AeECT2-3D	tauschii	GGCCAATTAATTCCGGGGGGGGGGAAGGCCGGCCCC..GGTT	1
AeECT2-3D	tauschii	GGCCAATTAATTCCGGGGGGGGGGAAGGCCGGCCCCCCGGTT	3
AeECT2-3D	tauschii	GGCCAATTAATTGG....GGGG..............CCGGTT	1
AeECT2-3D	tauschii	GGCCAATTAATTGGGGGGGG..GGAAGGCCGGCCCCCCGGTT	1
AeECT2-3D	tauschii	GGCCCACTAATTCCGGGGGGGGGGAAGGCCGGCCCCCCGGTT	1
AeECT2-3D	landrace	AA....CCGGTTCCAAAACCCCTTGGTTTTTTAAAAAATTGG	1
AeECT2-3D	landrace	AACCCCCCGGTTCCAAAACCCCGGGATTTTTTAAAAAATTGG	1
AeECT2-3D	landrace	AACCCCCCGGTTCCAAAACCCCGGGGTTTTTTAAAAAATTGG	97
AeECT2-3D	cultivar	AACCCCCCGGTTCCAAAACCCCGGGGTTTTTTAAAAAATTGG	25
AeECT1-3D	tauschii	..TTCCAACCGG....CCCCCCTTGGGGTTTTAA....AAGGGGAATT	1
AeECT1-3D	tauschii	AA....AAAAGGCCAA..CCCCTTGGGGGGTTAAAAGGAAGGGGAATT	1
AeECT1-3D	tauschii	AACCCC....GGCCAACCCCCCTTGGGGGGTTAAAAGGAAGGGGAATT	1
AeECT1-3D	tauschii	AACCCC..AAGGCCAACCCCCC..GGGGGGTTAAAAGGAAGGGGAATT	1
AeECT1-3D	tauschii	AACCCCAAAAGG....CCCCCCTTGGGGGGTTAAAAGGAAGGGGAATT	1
AeECT1-3D	tauschii	AACCCCAAAAGGCCAACC....TTGGGGGGTTAAAAGG....GGAA..	1
AeECT1-3D	tauschii	AATT..AAAAGGCCAACCCCCC..GGGGGGTTAAAAGGAAGGGGAATT	1
AeECT1-3D	tauschii	AATTAACCCCAAAATTTTTTAAAAAAAAGGCCAAGGTTCCTTGGAAAA	2
AeECT1-3D	tauschii	AATTAACCCCGGAATTTTTTCC..GGGGGGCCGGAATTCCTTGGAAAA	1
AeECT1-3D	tauschii	AATTAACCCCGGAATTTTTTCCTT....GGCCGGAATTCCTTGGAAAA	1
AeECT1-3D	tauschii	AATTAACCCCGGAATTTTTTCCTTGGGGGGCCGG....CCTTGGAAAA	1
AeECT1-3D	tauschii	AATTAACCCCGGAATTTTTTCCTTGGGGGGCCGGAATTCCTTGGAA..	1
AeECT1-3D	tauschii	AATTAACCCCGGAATTTTTTCCTTGGGGGGCCGGAATTCCTTGGAAAA	3
AeECT1-3D	tauschii	AATTCCAAAAGG....CCCCCCTTAGAGGGTTAAAAGGAAGGGGAATT	1
AeECT1-3D	tauschii	AATTCCAAAAGGCCAA........GGGGGGTTAAAAGGAAGGGGAATT	1
AeECT1-3D	tauschii	AATTCCAACC..CCAACCCCCC..GGGGGGTTAAAAGGAAGGGGAATT	1
AeECT1-3D	tauschii	AATTCCAACCGG....CCCCCCTTGGGGGGTT..AAGGAAGGGGAATT	1
AeECT1-3D	tauschii	AATTCCAACCGG....CCCCCCTTGGGGGGTTAAAAGGAAGGGGAATT	1
AeECT1-3D	tauschii	AATTCCAACCGGCCAACC..CCTTGGGGGGTTAAAAGGAAGGGGAATT	1
AeECT1-3D	tauschii	AATTCCAACCGGCCAACCCCCC..GGGGGGTTAAAAGGAAGGGGAATT	1
AeECT1-3D	tauschii	AATTCCAACCGGCCAACCCCCCTTGGGGGGTTAAAAGGAAGGGGAATT	2
AeECT1-3D	tauschii	CCTT....CCGGCCAACCCCCCTTGGGGTTTTAA....AAGGGGAATT	1
AeECT1-3D	tauschii	CCTTCC..CC..CCAACCCCCCTTGGGGTTTTAAAAGGCATGGGAAAT	1
AeECT1-3D	tauschii	CCTTCCAA..GGCCAACC..CC..GGGGTTTTAAAAGGAAGGGGAATT	1
AeECT1-3D	tauschii	CCTTCCAACCGGCCAA..CCCCTTGGGGTTTTAA....CAGGGGAATT	1
AeECT1-3D	tauschii	CCTTCCAACCGGCCAACCCC..TTGGGGTTTTAAAAGGAAGGGGAATT	1
AeECT1-3D	landrace	AATTAACCCCAAAATTTT....AAAAAAGGCCAAGGTTCCTTGGAAAA	1
AeECT1-3D	landrace	AATTAACCCCAAAATTTT..AAAAAAAAGGCCAAGGTTCCTTGAAGAA	1
AeECT1-3D	landrace	AATTAACCCCAAAATTTT..AAAAAAAAGGCCAAGGTTCCTTGGAA..	1
AeECT1-3D	landrace	AATTAACCCCAAAATTTTTT..AAAAAAGGCCAAGGTTCCTGGAAGAA	2
AeECT1-3D	landrace	AATTAACCCCAAAATTTTTTAAAA..AAGGCCAAGGTTCCTGGAAGAA	1
AeECT1-3D	landrace	AATTAACCCCAAAATTTTTTAAAAAAAA..CCAAGGTTCCTTGAAGAA	1
AeECT1-3D	landrace	AATTAACCCCAAAATTTTTTAAAAAAAAGG..AAGGTTCCTTGGAAAA	1
AeECT1-3D	landrace	AATTAACCCCAAAATTTTTTAAAAAAAAGGCCAAGGTTCCTGGAAGAA	31
AeECT1-3D	landrace	AATTAACCCCAAAATTTTTTAAAAAAAAGGCCAAGGTTCCTTGAAAAA	1
AeECT1-3D	landrace	AATTAACCCCAAAATTTTTTAAAAAAAAGGCCAAGGTTCCTTGAAGAA	1
AeECT1-3D	landrace	AATTAACCCCAAAATTTTTTAAAAAAAAGGCCAAGGTTCCTTGGAAAA	54
AeECT1-3D	landrace	AATTAACCCCAAAATTTTTTAAAAAAAAGGCCAAGGTTCCTTGGAGAA	3
AeECT1-3D	landrace	AATTAACCCCGGAATTTTTTCCTTGGGGGGCC..AATTCCTTGGAAAA	1
AeECT1-3D	cultivar	AATTAACCCCAAAATTTTTT..AAAAAAGGCCAAGGTTCCTGGAAGAA	1
AeECT1-3D	cultivar	AATTAACCCCAAAATTTTTT..AAAAAAGGCCAAGGTTCCTTGGAAAA	2
AeECT1-3D	cultivar	AATTAACCCCAAAATTTTTTAAAAAAAAGGCCAAGGTTCCTGGAAGAA	8
AeECT1-3D	cultivar	AATTAACCCCAAAATTTTTTAAAAAAAAGGCCAAGGTTCCTTGGAAAA	14
AeECT-4D	tauschii	..TTTTTTGGGGCCGGAATTAA..	1
AeECT-4D	tauschii	CCCC..GGAAGG..TTCCTTGGAA	1
AeECT-4D	tauschii	CCCC..GGAAGGTT........AA	1
AeECT-4D	tauschii	CCCCCCGG........CCTTGGAA	1
AeECT-4D	tauschii	CCCCCCGG....TT......AG..	1
AeECT-4D	tauschii	CCCCCCGG..GGTTTTCCTT..AA	1
AeECT-4D	tauschii	CCCCCCGG..GGTTTTCCTTGGAA	1
AeECT-4D	tauschii	CCCCCCGGAA..........GGAA	1
AeECT-4D	tauschii	CCCCCCGGAAGGTT..CCTTGGAA	1
AeECT-4D	tauschii	CCCCCCGGAAGGTTTT....GGAA	1
AeECT-4D	tauschii	CCCCCCGGAAGGTTTTCCTT..AA	1
AeECT-4D	tauschii	CCCCCCGGAAGGTTTTCCTTGGAA	10
AeECT-4D	tauschii	CCCCCCTTAAGGTTGTCCTTGGTT	1
AeECT-4D	tauschii	CCCCTTTTGGAACCGGAAAAAAAA	1
AeECT-4D	tauschii	CCCCTTTTGGAACCGGAAAAAATT	1
AeECT-4D	tauschii	TT..TTTTGGGGCCGGAATT..AA	1
AeECT-4D	tauschii	TTTTTTTTGG..CCGGAATTAAAA	1
AeECT-4D	tauschii	TTTTTTTTGGGGCCGGAATTAAAA	4
AeECT-4D	landrace	CCCCTT..GGAACCGGAAAAAAAA	2
AeECT-4D	landrace	CCCCTTTTGGAACCGGAAAAAA..	2
AeECT-4D	landrace	CCCCTTTTGGAACCGGAAAAAAAA	93
AeECT-4D	landrace	CCCCTTTTGGAACCGGAAAAAATT	1
AeECT-4D	landrace	TTTTTTTTGGGGCCGGAATTAAAA	1
AeECT-4D	cultivar	CCCC..TTGGAACCGGAAAAAAAA	1
AeECT-4D	cultivar	CCCCTT..GGAACCGGAAAAAAAA	1
AeECT-4D	cultivar	CCCCTTTTGGAACCGGAAAAAAAA	23
AeECT-4D	tauschii	......GGAATTGGGGTTGGGGAACCTTGGAGGGAACCGG..CCTTGGAAAATTCCGG..GG	1
AeECT-4D	tauschii	..CCGGGGAATTGGGG..GGGGAACCTTGGGGGGAA....GGCCTT..........GGAA..	1
AeECT-4D	tauschii	CCTT..GGGGCCAAAATTAACCTTAAAAAAAATTGGTTTTAATTCCAAGGCCAATT..GGGG	1
AeECT-4D	tauschii	CCTTAAGGGGCCAA..TTAACCTTAAAAAAAATTGGTTTTAA..CCAAGGCCAATTCCGGGG	1
AeECT-4D	tauschii	CCTTAAGGGGCCAA..TTAACCTTAAAAAAAATTGGTTTTAATTCCAAGGCCAATTCCGGGG	1
AeECT-4D	tauschii	CCTTAAGGGGCCAAAACCAACCTTAAAAAAAATTGGTTTTAATTCCAAGGCCAATTCCGGGG	1
AeECT-4D	tauschii	CCTTAAGGGGCCAAAATTAACC..AAAAAAAA..GGTTTTAA..CCAAGGCC........GG	1
AeECT-4D	tauschii	CCTTAAGGGGCCAAAATTAACCTTAAAAAAAATTGGTTTTAATTCCAAGGCCAATTCCGGGG	3
AeECT-4D	tauschii	CCTTAAGGGGCCAAGGTTAACCTTAAAAAAAATTGGTT....TTCCAAGGCCAATTCCGGGG	1
AeECT-4D	tauschii	TT....GG....GGGGTTGGGGAACC......GGAACCGGGGCCTTGGAAAATTCCGGAAAA	1
AeECT-4D	tauschii	TT....GGAATTGGGGTTGGGGAACCTTGGGGGGAACCGGGGCCTTGGAAAATTCCGGAAGG	1
AeECT-4D	tauschii	TTCCGGAAAATTGGGGTTGGGGAACCTTGGGG....CCGGGGCCTT..AAAATTCCGGAAAA	1
AeECT-4D	tauschii	TTCCGGAAAATTGGGGTTGGGGAACCTTGGGGGGAACCGGGGCCTTGGAAAATTCCGGAAGA	1
AeECT-4D	tauschii	TTCCGGGG..TTGGGG..GGGGAACCTTGGGG..AACCGGGG....GGAAAA......AAGG	1
AeECT-4D	tauschii	TTCCGGGG..TTGGGGTTGGGGAACC....AGGG........CCTTGGAAAAATTCCG..GG	1
AeECT-4D	tauschii	TTCCGGGG..TTGGGGTTGGGGAACCTTGG..GGAACCGGGGCCTTGGAAAATTCCGG..AA	1
AeECT-4D	tauschii	TTCCGGGGAATT..GG..GGGGAACCTTGGGGGGAACCGG..CCTTGGAAAATTCCGGAAAA	1
AeECT-4D	tauschii	TTCCGGGGAATTGGGG..GGGGAA....GGGGGGAACCGGGGCCTTGGAAAATTCCGGAAAA	1
AeECT-4D	tauschii	TTCCGGGGAATTGGGG..GGGGAACCTTGGGGGGAACCGGGGCCTTGGAAAATTCCGGAAAA	1
AeECT-4D	tauschii	TTCCGGGGAATTGGGGCCGGGGAACCTTGGGGGGAA..........GGAAAATTCCGG..AA	1
AeECT-4D	tauschii	TTCCGGGGAATTGGGGTT..GGAACCTTGGGGGGAACCGGGGCCTTGGAAAATTCCGG..AA	1
AeECT-4D	tauschii	TTCCGGGGAATTGGGGTTGG....CCTTGGGG....CCGGGGCCTTGGAAAATTCCGGAAAA	1
AeECT-4D	tauschii	TTCCGGGGAATTGGGGTTGGGG....TT..............CCTTGGAAAATTCCGG..AA	1
AeECT-4D	tauschii	TTCCGGGGAATTGGGGTTGGGG..CCTTGGGG..AACCGGGGCCTTGGAAAATTCCGGAAGG	1
AeECT-4D	tauschii	TTCCGGGGAATTGGGGTTGGGGAACC..GGGGGGAACCGGGGCCTTGGAAAATTCCGGAAGG	1
AeECT-4D	tauschii	TTCCGGGGAATTGGGGTTGGGGAACCTTGGGG..AACCGGGGCCTTGGAAAATTCCGGAAGG	1
AeECT-4D	tauschii	TTCCGGGGAATTGGGGTTGGGGAACCTTGGGGGG..CCGGGGCCTT....AATTCCGGAAGG	1
AeECT-4D	tauschii	TTCCGGGGAATTGGGGTTGGGGAACCTTGGGGTGAACCGGGGTC..GGAAAATTCCGGAAAA	1
AeECT-4D	landrace	CCTTAAGGGGCCAAAATTAACCTTAAAAAAAATTGGTTTTAATTCCAAGGCCAATTCCGGGG	1
AeECT-4D	landrace	CCTTAAGGGGCCAAGG..AACCTTAAAAAAAATTGGTTTTAA....AAGGCCAATTCCGGGG	1
AeECT-4D	landrace	CCTTAAGGGGCCAAGGTTAACCTTAAAAAAAA....TTTTAA....AAGGCCAATTCCGGGG	1
AeECT-4D	landrace	CCTTAAGGGGCCAAGGTTAACCTTAAAAAAAATTGGTTTTAATTCCAAGGCCAATTCCGGGG	96
AeECT-4D	cultivar	CCTTAAGGGGCCAAGGTT..........AAAATTGGTTTTAATTCCAAGGCCAATTCCGGGG	1
AeECT-4D	cultivar	CCTTAAGGGGCCAAGGTTAA..TTAAAAAAAATTGGTTTTAATTCCAAGGCCAATTCCGGGG	1
AeECT-4D	cultivar	CCTTAAGGGGCCAAGGTTAACCTTAAAAAAAATTGGTTTTAATTCC..GGCCAATTCCGGGG	1
AeECT-4D	cultivar	CCTTAAGGGGCCAAGGTTAACCTTAAAAAAAATTGGTTTTAATTCCAAGGCCAATTCCGGGG	22
AeMTB-4D	tauschii	......AAAACCGGGGCCCCAAAATTTTGGGGGGCCTTCCCCAAGGTTCCGGAAGGGGGGGGCC	1
AeMTB-4D	tauschii	CCAACCGGAACCGGGGCC......CC..AAGG..CCTTCCCCAAAATTGGCCAAGGCCCCGGTT	1
AeMTB-4D	tauschii	CCAACCGGAACCGGGGCC....CCCCTTAAGGGGCCTT..CCAA....GGCCAAGGCCCCGGTT	1
AeMTB-4D	tauschii	CCAACCGGAACCGGGGCCCCAA..TTTTGGTTGGCCCCCCCC....TTGGCCGGGGCCCCGGTT	1
AeMTB-4D	tauschii	CCAACCGGAACCGGGGCCCCAACC..TTGGTTGGCCCCCCCCAAGGTTGGCCGGGGCCCCGGTT	1
AeMTB-4D	tauschii	CCAACCGGAACCGGGGCCCCAACCCCTTAAGGGGCCTTCCCCAAAATTGGCCAAGGCCCCGGTT	2
AeMTB-4D	tauschii	CCAACCGGAACCGGGGCCCCAACCTTTTGGTTGGCCCCCCCCAAGGTTGGCCGGGGCCCCGGTT	1
AeMTB-4D	tauschii	CCAATT....CCGGGGCCCCAAAATTCCGGGGGGCCTTCCCCAAGGCCCCGGAAGG..GGGGCC	1
AeMTB-4D	tauschii	CCAATT..AACCGGGGCCCCAA......GGGGGGCCTTCCCCAAGGCCCCGGAAGGGGGGGGCC	1
AeMTB-4D	tauschii	CCAATT..AACCGGGGCCCCAA..TTTTGGGGGGCCTTCCCCAAGGTTCCGGAAGGGGGGGGCC	1
AeMTB-4D	tauschii	CCAATT..AACCGGGGCCCCAAAA..CC..GGGGCCTTCCCCAAGGCCCCGGAAGGGGGGGGCC	1
AeMTB-4D	tauschii	CCAATT..AACCGGGGCCCCAAAATTTT..GGGGCCTTCCCCAAGGTTCCGGAAGGGGGGGGCC	1
AeMTB-4D	tauschii	CCAATTAAAACCGGGGCCCC....TTTTGGGGGGCCTTCCCCAA..TTCCGGAAGG..GG..CC	1
AeMTB-4D	tauschii	CCAATTAAAACCGGGGCCCCAA..TTTTGGGGGGCCTTCCCCAAGGTT....AAGGGGGGGGCC	1
AeMTB-4D	tauschii	CCAATTAAAACCGGGGCCCCAA..TTTTGGGGGGCCTTCCCCAAGGTTCCGGAAGGGGGGGGCC	1
AeMTB-4D	tauschii	CCAATTAAAACCGGGGCCCCAAAA..CCAGGGGGCCTTCCCCAAGGCCCCGGAAGGGGGGGGCC	1
AeMTB-4D	tauschii	CCAATTAAAACCGGGGCCCCAAAATT..GGGGGGCCTTCCCCAA....CCGGAAGGGGGGGGCC	1
AeMTB-4D	tauschii	CCAATTAAAACCGGGGCCCCAAAATTCCGGGGGGCCTTCCCCAAGGCCCCGGAAGG..GGGGCC	1
AeMTB-4D	tauschii	CCAATTAAAACCGGGGCCCCAAAATTCCGGGGGGCCTTCCCCAAGGCCCCGGAAGGGGGGGGCC	1
AeMTB-4D	tauschii	CCAATTAAAACCGGGGCCCCAAAATTCCGGGGGGCCTTCCCCAAGGCCGCCGAAGGCG..GG..	1
AeMTB-4D	tauschii	CCAATTAAAACCGGGGCCCCAAAATTTTGGGGGGCCTTCCCCAAGGTTCCGGAAGGGGGGGGCC	5
AeMTB-4D	tauschii	CCAATTGAAACCGGGGCCCCAAAATTTT..GGGGCCTTCCCCAAGGTT........GG..GGCC	1
AeMTB-4D	tauschii	CCAATTGAAACCGGGGCCCCAAAATTTTGGGGGGCCTTCCCCAAGGTTCCGGAAGGGGGGGGCC	1
AeMTB-4D	tauschii	CCGGTTAACCTTCCCCAATTCCAA..TT..GGTTGGTTGGCCTTGGTTGGCCAAAACCCCAATT	1
AeMTB-4D	tauschii	CCGGTTAACCTTCCCCAATTCCAATTTTGGGGTTGGTTGGCCTTGGTTGGCCAAAACCCCAATT	1
AeMTB-4D	landrace	CCAACCGGAACCGGGGCACCAACCCCTTAAGGGGCCTTCCCCAAAATTGGCCAAGGCCCCGGTT	1
AeMTB-4D	landrace	CCAACCGGAACCGGGGCCCCAACC..TTAAGGGGCC..CCCCAAAATTGGCCAAGGCCCCGGTT	1
AeMTB-4D	landrace	CCAACCGGAACCGGGGCCCCAACC..TTAAGGGGCCTTCCCCAAAATTGGCCAAGGCCCCGGTT	1
AeMTB-4D	landrace	CCAACCGGAACCGGGGCCCCAACCCCTTAAGG..CCTTCCCCAAAATTGGCCAAGGCCCCGGTT	1
AeMTB-4D	landrace	CCAACCGGAACCGGGGCCCCAACCCCTTAAGGGGCCTTCCCCAAAATTGGCCAAGGCC..GGTT	1
AeMTB-4D	landrace	CCAACCGGAACCGGGGCCCCAACCCCTTAAGGGGCCTTCCCCAAAATTGGCCAAGGCCCCGGTT	93
AeMTB-4D	landrace	CCAACCGGAACCGGGGCCCCAACCCTTTAAGGGGCCTTCCCCAAAATTGGCCAAGGCCCCGGTT	1
AeMTB-4D	cultivar	CCAACCGGAACCGGGGCCCCAACCCCTTAAGGGGCCTTCCCCAAAATTGGCCAAGGCCCCGGTT	24
AeMTB-4D	cultivar	CCAACCGGAACCGGGGCCCCAACCCCTTAAGGGTCCTTCCCCAAAATTGGCCAAGGCCCCGGTT	1
AeECT3-5D	tauschii	......GGAATTGGGGTTGGGGAACCTTGGAGGGAACCGG..CCTTGGAAAATTCCGG..GG	1
AeECT3-5D	tauschii	..CCGGGGAATTGGGG..GGGGAACCTTGGGGGGAA....GGCCTT..........GGAA..	1
AeECT3-5D	tauschii	CCTT..GGGGCCAAAATTAACCTTAAAAAAAATTGGTTTTAATTCCAAGGCCAATT..GGGG	1
AeECT3-5D	tauschii	CCTTAAGGGGCCAA..TTAACCTTAAAAAAAATTGGTTTTAA..CCAAGGCCAATTCCGGGG	1
AeECT3-5D	tauschii	CCTTAAGGGGCCAA..TTAACCTTAAAAAAAATTGGTTTTAATTCCAAGGCCAATTCCGGGG	1
AeECT3-5D	tauschii	CCTTAAGGGGCCAAAACCAACCTTAAAAAAAATTGGTTTTAATTCCAAGGCCAATTCCGGGG	1
AeECT3-5D	tauschii	CCTTAAGGGGCCAAAATTAACC..AAAAAAAA..GGTTTTAA..CCAAGGCC........GG	1
AeECT3-5D	tauschii	CCTTAAGGGGCCAAAATTAACCTTAAAAAAAATTGGTTTTAATTCCAAGGCCAATTCCGGGG	3
AeECT3-5D	tauschii	CCTTAAGGGGCCAAGGTTAACCTTAAAAAAAATTGGTT....TTCCAAGGCCAATTCCGGGG	1
AeECT3-5D	tauschii	TT....GG....GGGGTTGGGGAACC......GGAACCGGGGCCTTGGAAAATTCCGGAAAA	1
AeECT3-5D	tauschii	TT....GGAATTGGGGTTGGGGAACCTTGGGGGGAACCGGGGCCTTGGAAAATTCCGGAAGG	1
AeECT3-5D	tauschii	TTCCGGAAAATTGGGGTTGGGGAACCTTGGGG....CCGGGGCCTT..AAAATTCCGGAAAA	1
AeECT3-5D	tauschii	TTCCGGAAAATTGGGGTTGGGGAACCTTGGGGGGAACCGGGGCCTTGGAAAATTCCGGAAGA	1
AeECT3-5D	tauschii	TTCCGGGG..TTGGGG..GGGGAACCTTGGGG..AACCGGGG....GGAAAA......AAGG	1
AeECT3-5D	tauschii	TTCCGGGG..TTGGGGTTGGGGAACC....AGGG........CCTTGGAAAAATTCCG..GG	1
AeECT3-5D	tauschii	TTCCGGGG..TTGGGGTTGGGGAACCTTGG..GGAACCGGGGCCTTGGAAAATTCCGG..AA	1
AeECT3-5D	tauschii	TTCCGGGGAATT..GG..GGGGAACCTTGGGGGGAACCGG..CCTTGGAAAATTCCGGAAAA	1
AeECT3-5D	tauschii	TTCCGGGGAATTGGGG..GGGGAA....GGGGGGAACCGGGGCCTTGGAAAATTCCGGAAAA	1
AeECT3-5D	tauschii	TTCCGGGGAATTGGGG..GGGGAACCTTGGGGGGAACCGGGGCCTTGGAAAATTCCGGAAAA	1
AeECT3-5D	tauschii	TTCCGGGGAATTGGGGCCGGGGAACCTTGGGGGGAA..........GGAAAATTCCGG..AA	1
AeECT3-5D	tauschii	TTCCGGGGAATTGGGGTT..GGAACCTTGGGGGGAACCGGGGCCTTGGAAAATTCCGG..AA	1
AeECT3-5D	tauschii	TTCCGGGGAATTGGGGTTGG....CCTTGGGG....CCGGGGCCTTGGAAAATTCCGGAAAA	1
AeECT3-5D	tauschii	TTCCGGGGAATTGGGGTTGGGG....TT..............CCTTGGAAAATTCCGG..AA	1
AeECT3-5D	tauschii	TTCCGGGGAATTGGGGTTGGGG..CCTTGGGG..AACCGGGGCCTTGGAAAATTCCGGAAGG	1
AeECT3-5D	tauschii	TTCCGGGGAATTGGGGTTGGGGAACC..GGGGGGAACCGGGGCCTTGGAAAATTCCGGAAGG	1
AeECT3-5D	tauschii	TTCCGGGGAATTGGGGTTGGGGAACCTTGGGG..AACCGGGGCCTTGGAAAATTCCGGAAGG	1
AeECT3-5D	tauschii	TTCCGGGGAATTGGGGTTGGGGAACCTTGGGGGG..CCGGGGCCTT....AATTCCGGAAGG	1
AeECT3-5D	tauschii	TTCCGGGGAATTGGGGTTGGGGAACCTTGGGGTGAACCGGGGTC..GGAAAATTCCGGAAAA	1
AeECT3-5D	landrace	CCTTAAGGGGCCAAAATTAACCTTAAAAAAAATTGGTTTTAATTCCAAGGCCAATTCCGGGG	1
AeECT3-5D	landrace	CCTTAAGGGGCCAAGG..AACCTTAAAAAAAATTGGTTTTAA....AAGGCCAATTCCGGGG	1
AeECT3-5D	landrace	CCTTAAGGGGCCAAGGTTAACCTTAAAAAAAA....TTTTAA....AAGGCCAATTCCGGGG	1
AeECT3-5D	landrace	CCTTAAGGGGCCAAGGTTAACCTTAAAAAAAATTGGTTTTAATTCCAAGGCCAATTCCGGGG	96
AeECT3-5D	cultivar	CCTTAAGGGGCCAAGGTT..........AAAATTGGTTTTAATTCCAAGGCCAATTCCGGGG	1
AeECT3-5D	cultivar	CCTTAAGGGGCCAAGGTTAA..TTAAAAAAAATTGGTTTTAATTCCAAGGCCAATTCCGGGG	1
AeECT3-5D	cultivar	CCTTAAGGGGCCAAGGTTAACCTTAAAAAAAATTGGTTTTAATTCC..GGCCAATTCCGGGG	1
AeECT3-5D	cultivar	CCTTAAGGGGCCAAGGTTAACCTTAAAAAAAATTGGTTTTAATTCCAAGGCCAATTCCGGGG	22
AeECT2-5D	tauschii	......GGAATTGGGGTTGGGGAACCTTGGAGGGAACCGG..CCTTGGAAAATTCCGG..GG	1
AeECT2-5D	tauschii	..CCGGGGAATTGGGG..GGGGAACCTTGGGGGGAA....GGCCTT..........GGAA..	1
AeECT2-5D	tauschii	CCTT..GGGGCCAAAATTAACCTTAAAAAAAATTGGTTTTAATTCCAAGGCCAATT..GGGG	1
AeECT2-5D	tauschii	CCTTAAGGGGCCAA..TTAACCTTAAAAAAAATTGGTTTTAA..CCAAGGCCAATTCCGGGG	1
AeECT2-5D	tauschii	CCTTAAGGGGCCAA..TTAACCTTAAAAAAAATTGGTTTTAATTCCAAGGCCAATTCCGGGG	1
AeECT2-5D	tauschii	CCTTAAGGGGCCAAAACCAACCTTAAAAAAAATTGGTTTTAATTCCAAGGCCAATTCCGGGG	1
AeECT2-5D	tauschii	CCTTAAGGGGCCAAAATTAACC..AAAAAAAA..GGTTTTAA..CCAAGGCC........GG	1
AeECT2-5D	tauschii	CCTTAAGGGGCCAAAATTAACCTTAAAAAAAATTGGTTTTAATTCCAAGGCCAATTCCGGGG	3
AeECT2-5D	tauschii	CCTTAAGGGGCCAAGGTTAACCTTAAAAAAAATTGGTT....TTCCAAGGCCAATTCCGGGG	1
AeECT2-5D	tauschii	TT....GG....GGGGTTGGGGAACC......GGAACCGGGGCCTTGGAAAATTCCGGAAAA	1
AeECT2-5D	tauschii	TT....GGAATTGGGGTTGGGGAACCTTGGGGGGAACCGGGGCCTTGGAAAATTCCGGAAGG	1
AeECT2-5D	tauschii	TTCCGGAAAATTGGGGTTGGGGAACCTTGGGG....CCGGGGCCTT..AAAATTCCGGAAAA	1
AeECT2-5D	tauschii	TTCCGGAAAATTGGGGTTGGGGAACCTTGGGGGGAACCGGGGCCTTGGAAAATTCCGGAAGA	1
AeECT2-5D	tauschii	TTCCGGGG..TTGGGG..GGGGAACCTTGGGG..AACCGGGG....GGAAAA......AAGG	1
AeECT2-5D	tauschii	TTCCGGGG..TTGGGGTTGGGGAACC....AGGG........CCTTGGAAAAATTCCG..GG	1
AeECT2-5D	tauschii	TTCCGGGG..TTGGGGTTGGGGAACCTTGG..GGAACCGGGGCCTTGGAAAATTCCGG..AA	1
AeECT2-5D	tauschii	TTCCGGGGAATT..GG..GGGGAACCTTGGGGGGAACCGG..CCTTGGAAAATTCCGGAAAA	1
AeECT2-5D	tauschii	TTCCGGGGAATTGGGG..GGGGAA....GGGGGGAACCGGGGCCTTGGAAAATTCCGGAAAA	1
AeECT2-5D	tauschii	TTCCGGGGAATTGGGG..GGGGAACCTTGGGGGGAACCGGGGCCTTGGAAAATTCCGGAAAA	1
AeECT2-5D	tauschii	TTCCGGGGAATTGGGGCCGGGGAACCTTGGGGGGAA..........GGAAAATTCCGG..AA	1
AeECT2-5D	tauschii	TTCCGGGGAATTGGGGTT..GGAACCTTGGGGGGAACCGGGGCCTTGGAAAATTCCGG..AA	1
AeECT2-5D	tauschii	TTCCGGGGAATTGGGGTTGG....CCTTGGGG....CCGGGGCCTTGGAAAATTCCGGAAAA	1
AeECT2-5D	tauschii	TTCCGGGGAATTGGGGTTGGGG....TT..............CCTTGGAAAATTCCGG..AA	1
AeECT2-5D	tauschii	TTCCGGGGAATTGGGGTTGGGG..CCTTGGGG..AACCGGGGCCTTGGAAAATTCCGGAAGG	1
AeECT2-5D	tauschii	TTCCGGGGAATTGGGGTTGGGGAACC..GGGGGGAACCGGGGCCTTGGAAAATTCCGGAAGG	1
AeECT2-5D	tauschii	TTCCGGGGAATTGGGGTTGGGGAACCTTGGGG..AACCGGGGCCTTGGAAAATTCCGGAAGG	1
AeECT2-5D	tauschii	TTCCGGGGAATTGGGGTTGGGGAACCTTGGGGGG..CCGGGGCCTT....AATTCCGGAAGG	1
AeECT2-5D	tauschii	TTCCGGGGAATTGGGGTTGGGGAACCTTGGGGTGAACCGGGGTC..GGAAAATTCCGGAAAA	1
AeECT2-5D	landrace	CCTTAAGGGGCCAAAATTAACCTTAAAAAAAATTGGTTTTAATTCCAAGGCCAATTCCGGGG	1
AeECT2-5D	landrace	CCTTAAGGGGCCAAGG..AACCTTAAAAAAAATTGGTTTTAA....AAGGCCAATTCCGGGG	1
AeECT2-5D	landrace	CCTTAAGGGGCCAAGGTTAACCTTAAAAAAAA....TTTTAA....AAGGCCAATTCCGGGG	1
AeECT2-5D	landrace	CCTTAAGGGGCCAAGGTTAACCTTAAAAAAAATTGGTTTTAATTCCAAGGCCAATTCCGGGG	96
AeECT2-5D	cultivar	CCTTAAGGGGCCAAGGTT..........AAAATTGGTTTTAATTCCAAGGCCAATTCCGGGG	1
AeECT2-5D	cultivar	CCTTAAGGGGCCAAGGTTAA..TTAAAAAAAATTGGTTTTAATTCCAAGGCCAATTCCGGGG	1
AeECT2-5D	cultivar	CCTTAAGGGGCCAAGGTTAACCTTAAAAAAAATTGGTTTTAATTCC..GGCCAATTCCGGGG	1
AeECT2-5D	cultivar	CCTTAAGGGGCCAAGGTTAACCTTAAAAAAAATTGGTTTTAATTCCAAGGCCAATTCCGGGG	22
AeECT1-5D	tauschii	......GGAATTGGGGTTGGGGAACCTTGGAGGGAACCGG..CCTTGGAAAATTCCGG..GG	1
AeECT1-5D	tauschii	..CCGGGGAATTGGGG..GGGGAACCTTGGGGGGAA....GGCCTT..........GGAA..	1
AeECT1-5D	tauschii	CCTT..GGGGCCAAAATTAACCTTAAAAAAAATTGGTTTTAATTCCAAGGCCAATT..GGGG	1
AeECT1-5D	tauschii	CCTTAAGGGGCCAA..TTAACCTTAAAAAAAATTGGTTTTAA..CCAAGGCCAATTCCGGGG	1
AeECT1-5D	tauschii	CCTTAAGGGGCCAA..TTAACCTTAAAAAAAATTGGTTTTAATTCCAAGGCCAATTCCGGGG	1
AeECT1-5D	tauschii	CCTTAAGGGGCCAAAACCAACCTTAAAAAAAATTGGTTTTAATTCCAAGGCCAATTCCGGGG	1
AeECT1-5D	tauschii	CCTTAAGGGGCCAAAATTAACC..AAAAAAAA..GGTTTTAA..CCAAGGCC........GG	1
AeECT1-5D	tauschii	CCTTAAGGGGCCAAAATTAACCTTAAAAAAAATTGGTTTTAATTCCAAGGCCAATTCCGGGG	3
AeECT1-5D	tauschii	CCTTAAGGGGCCAAGGTTAACCTTAAAAAAAATTGGTT....TTCCAAGGCCAATTCCGGGG	1
AeECT1-5D	tauschii	TT....GG....GGGGTTGGGGAACC......GGAACCGGGGCCTTGGAAAATTCCGGAAAA	1
AeECT1-5D	tauschii	TT....GGAATTGGGGTTGGGGAACCTTGGGGGGAACCGGGGCCTTGGAAAATTCCGGAAGG	1
AeECT1-5D	tauschii	TTCCGGAAAATTGGGGTTGGGGAACCTTGGGG....CCGGGGCCTT..AAAATTCCGGAAAA	1
AeECT1-5D	tauschii	TTCCGGAAAATTGGGGTTGGGGAACCTTGGGGGGAACCGGGGCCTTGGAAAATTCCGGAAGA	1
AeECT1-5D	tauschii	TTCCGGGG..TTGGGG..GGGGAACCTTGGGG..AACCGGGG....GGAAAA......AAGG	1
AeECT1-5D	tauschii	TTCCGGGG..TTGGGGTTGGGGAACC....AGGG........CCTTGGAAAAATTCCG..GG	1
AeECT1-5D	tauschii	TTCCGGGG..TTGGGGTTGGGGAACCTTGG..GGAACCGGGGCCTTGGAAAATTCCGG..AA	1
AeECT1-5D	tauschii	TTCCGGGGAATT..GG..GGGGAACCTTGGGGGGAACCGG..CCTTGGAAAATTCCGGAAAA	1
AeECT1-5D	tauschii	TTCCGGGGAATTGGGG..GGGGAA....GGGGGGAACCGGGGCCTTGGAAAATTCCGGAAAA	1
AeECT1-5D	tauschii	TTCCGGGGAATTGGGG..GGGGAACCTTGGGGGGAACCGGGGCCTTGGAAAATTCCGGAAAA	1
AeECT1-5D	tauschii	TTCCGGGGAATTGGGGCCGGGGAACCTTGGGGGGAA..........GGAAAATTCCGG..AA	1
AeECT1-5D	tauschii	TTCCGGGGAATTGGGGTT..GGAACCTTGGGGGGAACCGGGGCCTTGGAAAATTCCGG..AA	1
AeECT1-5D	tauschii	TTCCGGGGAATTGGGGTTGG....CCTTGGGG....CCGGGGCCTTGGAAAATTCCGGAAAA	1
AeECT1-5D	tauschii	TTCCGGGGAATTGGGGTTGGGG....TT..............CCTTGGAAAATTCCGG..AA	1
AeECT1-5D	tauschii	TTCCGGGGAATTGGGGTTGGGG..CCTTGGGG..AACCGGGGCCTTGGAAAATTCCGGAAGG	1
AeECT1-5D	tauschii	TTCCGGGGAATTGGGGTTGGGGAACC..GGGGGGAACCGGGGCCTTGGAAAATTCCGGAAGG	1
AeECT1-5D	tauschii	TTCCGGGGAATTGGGGTTGGGGAACCTTGGGG..AACCGGGGCCTTGGAAAATTCCGGAAGG	1
AeECT1-5D	tauschii	TTCCGGGGAATTGGGGTTGGGGAACCTTGGGGGG..CCGGGGCCTT....AATTCCGGAAGG	1
AeECT1-5D	tauschii	TTCCGGGGAATTGGGGTTGGGGAACCTTGGGGTGAACCGGGGTC..GGAAAATTCCGGAAAA	1
AeECT1-5D	landrace	CCTTAAGGGGCCAAAATTAACCTTAAAAAAAATTGGTTTTAATTCCAAGGCCAATTCCGGGG	1
AeECT1-5D	landrace	CCTTAAGGGGCCAAGG..AACCTTAAAAAAAATTGGTTTTAA....AAGGCCAATTCCGGGG	1
AeECT1-5D	landrace	CCTTAAGGGGCCAAGGTTAACCTTAAAAAAAA....TTTTAA....AAGGCCAATTCCGGGG	1
AeECT1-5D	landrace	CCTTAAGGGGCCAAGGTTAACCTTAAAAAAAATTGGTTTTAATTCCAAGGCCAATTCCGGGG	96
AeECT1-5D	cultivar	CCTTAAGGGGCCAAGGTT..........AAAATTGGTTTTAATTCCAAGGCCAATTCCGGGG	1
AeECT1-5D	cultivar	CCTTAAGGGGCCAAGGTTAA..TTAAAAAAAATTGGTTTTAATTCCAAGGCCAATTCCGGGG	1
AeECT1-5D	cultivar	CCTTAAGGGGCCAAGGTTAACCTTAAAAAAAATTGGTTTTAATTCC..GGCCAATTCCGGGG	1
AeECT1-5D	cultivar	CCTTAAGGGGCCAAGGTTAACCTTAAAAAAAATTGGTTTTAATTCCAAGGCCAATTCCGGGG	22
AeALKBH2-5D	tauschii	........GGTTCCTTGGTTTTTTGGAAGGCCGGTTAATTCCAA	1
AeALKBH2-5D	tauschii	AACCCCAA..CCCCCC............GGCCAATTAATT....	1
AeALKBH2-5D	tauschii	AACCCCAA..CCCCCCTTAACCCCAAGGGGCCAATTAA..CCAA	1
AeALKBH2-5D	tauschii	AACCCCAA..CCCCCCTTAACCCCAAGGGGCCAATTAATTCCAA	1
AeALKBH2-5D	tauschii	AACCCCAAGGCCCC..TTAACCCCAAGGGGCCAATTAA..CCAA	1
AeALKBH2-5D	tauschii	AACCCCAAGGCCCCCC..AACCCCAAGGGGCCAATTAA..CCAA	1
AeALKBH2-5D	tauschii	AACCCCAAGGCCCCCCTT......AAGGGG....TTAATTCCAA	1
AeALKBH2-5D	tauschii	AACCCCAAGGCCCCCCTTAACCCCAAGGGGCCAATTAATTCCAA	1
AeALKBH2-5D	tauschii	AACCCCAAGGTTCCTTGGTTTTTTGGAAGGCCGGTTAATTCCAA	1
AeALKBH2-5D	tauschii	AACCGGAA..CCCCCCTTTTTTTTAA..AACCGG..AATTCCAA	1
AeALKBH2-5D	tauschii	AACCGGAAGGCCCCCCGTTTTTTTAAAAAACCGG..AATTCCAA	1
AeALKBH2-5D	tauschii	AACCGGAAGGCCCCCCTTTTTTTTAA..AACCGG..AATTCCAA	2
AeALKBH2-5D	tauschii	CCTTCC....CCTTTTGGTTTTTTAA..GGTTGG....CCTTAA	1
AeALKBH2-5D	tauschii	CCTTCCGG..CCCCTTGGTTTTTT....GGTTGGAATT..TTAA	1
AeALKBH2-5D	tauschii	CCTTCCGG..CCCCTTGGTTTTTTAA..GGTTGGAATTCCTTAA	1
AeALKBH2-5D	tauschii	CCTTCCGGAA..CCTTGGTTTTTTAAAAGG....AATTCCTTAA	1
AeALKBH2-5D	tauschii	CCTTCCGGAA..TTTTGGTTTTTTAAAAGGTTGGAA..CC..AA	1
AeALKBH2-5D	tauschii	CCTTCCGGAACCCCTTGGTT......AAGGTTGGAATTCCTTTT	1
AeALKBH2-5D	tauschii	CCTTCCGGAACCCCTTGGTTTTTTAA..GGTTGGAA..CCTTAA	1
AeALKBH2-5D	tauschii	CCTTCCGGAACCCCTTGGTTTTTTAA..GGTTGGAATTCC....	1
AeALKBH2-5D	tauschii	CCTTCCGGAACCCCTTGGTTTTTTAA..GGTTGGAATTCCTTAA	1
AeALKBH2-5D	tauschii	CCTTCCGGAACCCCTTGGTTTTTTAAAAGGCTGGAAAT..TTAA	1
AeALKBH2-5D	tauschii	CCTTCCGGAACCCCTTGGTTTTTTAAAAGGTTGGAATTCC..AA	2
AeALKBH2-5D	tauschii	CCTTCCGGAACCCCTTGGTTTTTTAAAAGGTTGGAATTCCTTTT	1
AeALKBH2-5D	tauschii	CCTTCCGGAACCTTTTGGTTTTTTAAAA....GGAATTCCTTAA	1
AeALKBH2-5D	tauschii	CCTTCCGGAACCTTTTGGTTTTTTAAAAGG..GGAA..CCTTAA	1
AeALKBH2-5D	tauschii	CCTTCCGGAACCTTTTGGTTTTTTAAAAGGTTGGAATTCCTTAA	2
AeALKBH2-5D	landrace	AACCCCAAGGCCCCCCTTAACCCCAAGGGGCCAATTAATTCCAA	1
AeALKBH2-5D	landrace	AACCCCAAGGTTCCTTGGTTTTTT..AAGGCCGGTTAATTCCAA	1
AeALKBH2-5D	landrace	AACCCCAAGGTTCCTTGGTTTTTTAAAAGGCCGGTTAATTCCAA	3
AeALKBH2-5D	landrace	AACCCCAAGGTTCCTTGGTTTTTTGGAAGG....TTAATTCCAA	1
AeALKBH2-5D	landrace	AACCCCAAGGTTCCTTGGTTTTTTGGAAGGCCGGTTAATCCCAA	1
AeALKBH2-5D	landrace	AACCCCAAGGTTCCTTGGTTTTTTGGAAGGCCGGTTAATTCCAA	87
AeALKBH2-5D	landrace	AACTCCAA............................AACCCCAA	1
AeALKBH2-5D	landrace	AATTCCAA............................AACCCCAA	2
AeALKBH2-5D	landrace	AATTCCAA......................CCGGTTAACCCCAA	1
AeALKBH2-5D	landrace	AATTCCAAGG..........................AACCCCAA	1
AeALKBH2-5D	cultivar	AACCCCAAGGTTCCTTGGTTTTTTGGAAGGCCGGTTAATCCCAA	4
AeALKBH2-5D	cultivar	AACCCCAAGGTTCCTTGGTTTTTTGGAAGGCCGGTTAATTCCAA	18
AeALKBH2-5D	cultivar	AATTCCAA............................AACCCCAA	1
AeALKBH2-5D	cultivar	AATTCCAAGG..........................AACCCCAA	1
AeALKBH2-5D	cultivar	AATTCCAAGGTTCCTTGGTTTTTT..........TTAATCCCAA	1
AeALKBH1-5D	tauschii	........GGTTCCTTGGTTTTTTGGAAGGCCGGTTAATTCCAA	1
AeALKBH1-5D	tauschii	AACCCCAA..CCCCCC............GGCCAATTAATT....	1
AeALKBH1-5D	tauschii	AACCCCAA..CCCCCCTTAACCCCAAGGGGCCAATTAA..CCAA	1
AeALKBH1-5D	tauschii	AACCCCAA..CCCCCCTTAACCCCAAGGGGCCAATTAATTCCAA	1
AeALKBH1-5D	tauschii	AACCCCAAGGCCCC..TTAACCCCAAGGGGCCAATTAA..CCAA	1
AeALKBH1-5D	tauschii	AACCCCAAGGCCCCCC..AACCCCAAGGGGCCAATTAA..CCAA	1
AeALKBH1-5D	tauschii	AACCCCAAGGCCCCCCTT......AAGGGG....TTAATTCCAA	1
AeALKBH1-5D	tauschii	AACCCCAAGGCCCCCCTTAACCCCAAGGGGCCAATTAATTCCAA	1
AeALKBH1-5D	tauschii	AACCCCAAGGTTCCTTGGTTTTTTGGAAGGCCGGTTAATTCCAA	1
AeALKBH1-5D	tauschii	AACCGGAA..CCCCCCTTTTTTTTAA..AACCGG..AATTCCAA	1
AeALKBH1-5D	tauschii	AACCGGAAGGCCCCCCGTTTTTTTAAAAAACCGG..AATTCCAA	1
AeALKBH1-5D	tauschii	AACCGGAAGGCCCCCCTTTTTTTTAA..AACCGG..AATTCCAA	2
AeALKBH1-5D	tauschii	CCTTCC....CCTTTTGGTTTTTTAA..GGTTGG....CCTTAA	1
AeALKBH1-5D	tauschii	CCTTCCGG..CCCCTTGGTTTTTT....GGTTGGAATT..TTAA	1
AeALKBH1-5D	tauschii	CCTTCCGG..CCCCTTGGTTTTTTAA..GGTTGGAATTCCTTAA	1
AeALKBH1-5D	tauschii	CCTTCCGGAA..CCTTGGTTTTTTAAAAGG....AATTCCTTAA	1
AeALKBH1-5D	tauschii	CCTTCCGGAA..TTTTGGTTTTTTAAAAGGTTGGAA..CC..AA	1
AeALKBH1-5D	tauschii	CCTTCCGGAACCCCTTGGTT......AAGGTTGGAATTCCTTTT	1
AeALKBH1-5D	tauschii	CCTTCCGGAACCCCTTGGTTTTTTAA..GGTTGGAA..CCTTAA	1
AeALKBH1-5D	tauschii	CCTTCCGGAACCCCTTGGTTTTTTAA..GGTTGGAATTCC....	1
AeALKBH1-5D	tauschii	CCTTCCGGAACCCCTTGGTTTTTTAA..GGTTGGAATTCCTTAA	1
AeALKBH1-5D	tauschii	CCTTCCGGAACCCCTTGGTTTTTTAAAAGGCTGGAAAT..TTAA	1
AeALKBH1-5D	tauschii	CCTTCCGGAACCCCTTGGTTTTTTAAAAGGTTGGAATTCC..AA	2
AeALKBH1-5D	tauschii	CCTTCCGGAACCCCTTGGTTTTTTAAAAGGTTGGAATTCCTTTT	1
AeALKBH1-5D	tauschii	CCTTCCGGAACCTTTTGGTTTTTTAAAA....GGAATTCCTTAA	1
AeALKBH1-5D	tauschii	CCTTCCGGAACCTTTTGGTTTTTTAAAAGG..GGAA..CCTTAA	1
AeALKBH1-5D	tauschii	CCTTCCGGAACCTTTTGGTTTTTTAAAAGGTTGGAATTCCTTAA	2
AeALKBH1-5D	landrace	AACCCCAAGGCCCCCCTTAACCCCAAGGGGCCAATTAATTCCAA	1
AeALKBH1-5D	landrace	AACCCCAAGGTTCCTTGGTTTTTT..AAGGCCGGTTAATTCCAA	1
AeALKBH1-5D	landrace	AACCCCAAGGTTCCTTGGTTTTTTAAAAGGCCGGTTAATTCCAA	3
AeALKBH1-5D	landrace	AACCCCAAGGTTCCTTGGTTTTTTGGAAGG....TTAATTCCAA	1
AeALKBH1-5D	landrace	AACCCCAAGGTTCCTTGGTTTTTTGGAAGGCCGGTTAATCCCAA	1
AeALKBH1-5D	landrace	AACCCCAAGGTTCCTTGGTTTTTTGGAAGGCCGGTTAATTCCAA	87
AeALKBH1-5D	landrace	AACTCCAA............................AACCCCAA	1
AeALKBH1-5D	landrace	AATTCCAA............................AACCCCAA	2
AeALKBH1-5D	landrace	AATTCCAA......................CCGGTTAACCCCAA	1
AeALKBH1-5D	landrace	AATTCCAAGG..........................AACCCCAA	1
AeALKBH1-5D	cultivar	AACCCCAAGGTTCCTTGGTTTTTTGGAAGGCCGGTTAATCCCAA	4
AeALKBH1-5D	cultivar	AACCCCAAGGTTCCTTGGTTTTTTGGAAGGCCGGTTAATTCCAA	18
AeALKBH1-5D	cultivar	AATTCCAA............................AACCCCAA	1
AeALKBH1-5D	cultivar	AATTCCAAGG..........................AACCCCAA	1
AeALKBH1-5D	cultivar	AATTCCAAGGTTCCTTGGTTTTTT..........TTAATCCCAA	1
AeMTA-6D	tauschii	..AATTCCAAAACCGGTTAA	1
AeMTA-6D	tauschii	..GGCCCCGGCCGGGGCCCC	1
AeMTA-6D	tauschii	CC..CCCAAAAACC..CCCC	1
AeMTA-6D	tauschii	CC..CCCCAAAACCGGTTCC	2
AeMTA-6D	tauschii	CCAA....AAAACCTTCCCC	1
AeMTA-6D	tauschii	CCAA..CCAAAACCGGTTAA	2
AeMTA-6D	tauschii	CCAACCAA..AACCTTCCCC	1
AeMTA-6D	tauschii	CCAACCAAAA....TTCCCC	1
AeMTA-6D	tauschii	CCAACCAAAAAACCTTCCCC	2
AeMTA-6D	tauschii	CCAACCCCAAAACCGGCTCC	1
AeMTA-6D	tauschii	CCAACCCCAAAACCGGTT..	1
AeMTA-6D	tauschii	CCAACCCCAAAACCGGTTCC	2
AeMTA-6D	tauschii	CCAATTCCAA..CCGGTTAA	1
AeMTA-6D	tauschii	CCAATTCCAACACCGGTTAA	1
AeMTA-6D	tauschii	CCGACCAA..AACCTTCCCC	1
AeMTA-6D	tauschii	CCGG..CCGGCCGGGGCCCC	1
AeMTA-6D	tauschii	CCGGCCCCGGCC..GGCCCC	1
AeMTA-6D	tauschii	CCGGCCCCGGCCGGGGCCCC	6
AeMTA-6D	tauschii	GGAACCCC..AACCGGTTCC	1
AeMTA-6D	tauschii	GGAACCCCAAAA..GGTTCC	1
AeMTA-6D	tauschii	GGAACCCCAAAACCGGTTCC	1
AeMTA-6D	landrace	CCGGCCCCGGCC....CCCC	1
AeMTA-6D	landrace	CCGGCCCCGGCCGG..CCCC	2
AeMTA-6D	landrace	CCGGCCCCGGCCGGGG..CC	1
AeMTA-6D	landrace	CCGGCCCCGGCCGGGGCC..	1
AeMTA-6D	landrace	CCGGCCCCGGCCGGGGCCCC	94
AeMTA-6D	cultivar	CCGGCCCAGGCCGGGGCCCC	1
AeMTA-6D	cultivar	CCGGCCCCGGCCGGGGCCCC	24
AeALKBH2-6D	tauschii	........................AAGGCCAAAATTAACCTTAAGGTTCCCCAACCAAAAAACCAATTGGCCCCGGGGGGCCCCTTAACCTTTTCCTT	1
AeALKBH2-6D	tauschii	......TTTTTTCCCCCCGGCCTTTTTTTTGGTTCCGG..GGGGAAGGTTTTGGGGTTGGTTGGGGCCGGTTTTTTAAAAAATTCCGGGGAAGGTTCC	1
AeALKBH2-6D	tauschii	AAGGGGCCAAGGTTTTGGTTTTAAAAGGCCAAAATTAACCTTAAGGTTCCCCAA....AAAACCAATTGGCCCCGGGGGGCCCCTTAACCTTTTCCTT	1
AeALKBH2-6D	tauschii	AAGGGGCCAAGGTTTTGGTTTTAAAAGGCCAAAATTAACCTTAAGGTTCCCCAACCAAAAAACCAATTGGCCCCGGGG................CCTT	1
AeALKBH2-6D	tauschii	GGCCCCTTTTTTCCCCCC......TTTTTTGGTTCCGGGGGGGGAAGGTTTTGGGGTT....GGGGCCGGTTTTTTAAAAAATTCCGGGGAAGGTTCC	1
AeALKBH2-6D	tauschii	GGCCCCTTTTTTCCCCCC......TTTTTTGGTTCCGGGGGGGGAAGGTTTTGGGGTTGGTTGGGGCCGGTTTTTTAAAAAATTCCGGGGAAGGTTCC	1
AeALKBH2-6D	tauschii	GGCCCCTTTTTTCCCCCCGGCCTT..............GGGGGGAAGGTTTTGGGGTTGGTTGGGGCCGGTTTT......AATTCCGGGGAAGGTTCC	1
AeALKBH2-6D	tauschii	GGCCCCTTTTTTCCCCCCGGCCTTTTTT..GGTT......GGGGAAGGTTTTGGGGTTGGTTGGGGCCGGTTTTTTAAAAAATTCCGGGGAA....CC	1
AeALKBH2-6D	tauschii	GGCCCCTTTTTTCCCCCCGGCCTTTTTTTTGGTTCCGG......AAGGTTTTGGGGTTGGTTGGGGCCGGTTTTTTAAAAAATTCCGGGGAAGGTTCC	1
AeALKBH2-6D	tauschii	GGCCCCTTTTTTCCCCCCGGCCTTTTTTTTGGTTCCGGGG........TTTTGGGGTTGGTTGGGGCCAATTTTTTAAAAAATTCCGGGGAAGGTTCC	1
AeALKBH2-6D	tauschii	GGCCCCTTTTTTCCCCCCGGCCTTTTTTTTGGTTCCGGGGGGGGAAGG......GGTTGGTTGGGGCC..TTTTTTAAAAAATTCCGGGGAAGGTTCC	1
AeALKBH2-6D	tauschii	GGCCCCTTTTTTCCCCCCGGCCTTTTTTTTGGTTCCGGGGGGGGAAGG..TTGGGGTTGGTTGGGGCCGGTTTTTTAAAAAATTCCGGGGAAGGTTCC	1
AeALKBH2-6D	tauschii	GGCCCCTTTTTTCCCCCCGGCCTTTTTTTTGGTTCCGGGGGGGGAAGGTTTTGGGG................TTTTAAAAAATTCCGGGGAAGGTTCC	1
AeALKBH2-6D	tauschii	GGCCCCTTTTTTCCCCCCGGCCTTTTTTTTGGTTCCGGGGGGGGAAGGTTTTGGGG....TTGGGGCC..TTTTTTAAAAAATTCCGGGGAAGG..CC	1
AeALKBH2-6D	tauschii	GGCCCCTTTTTTCCCCCCGGCCTTTTTTTTGGTTCCGGGGGGGGAAGGTTTTGGGGTT..TTGGGGCC..TTTTTTAAAAAATTCCGGGGAAGGTTCC	1
AeALKBH2-6D	tauschii	GGCCCCTTTTTTCCCCCCGGCCTTTTTTTTGGTTCCGGGGGGGGAAGGTTTTGGGGTTGGTT........TTTTTTAAAAAATTCCGGGGAAGGTTCC	1
AeALKBH2-6D	tauschii	GGCCCCTTTTTTCCCCCCGGCCTTTTTTTTGGTTCCGGGGGGGGAAGGTTTTGGGGTTGGTTGGGGCC..TTTTTTAAAAAATTCCGGGGAAGGTTCC	1
AeALKBH2-6D	tauschii	GGCCCCTTTTTTCCCCCCGGCCTTTTTTTTGGTTCCGGGGGGGGAAGGTTTTGGGGTTGGTTGGGGCCAATT..TTAAAAAATTCCGGGGAAGGTTCC	1
AeALKBH2-6D	tauschii	GGCCCCTTTTTTCCCCCCGGCCTTTTTTTTGGTTCCGGGGGGGGAAGGTTTTGGGGTTGGTTGGGGCCAATTTTTTAAAAAATTCCGGGGAAGGTTCC	3
AeALKBH2-6D	tauschii	GGCCCCTTTTTTCCCCCCGGCCTTTTTTTTGGTTCCGGGGGGGGAAGGTTTTGGGGTTGGTTGGGGCCGGTTTTTTAA..AATTCCGGGGAAGGTTCC	1
AeALKBH2-6D	tauschii	GGCCCCTTTTTTCCCCCCGGCCTTTTTTTTGGTTCCGGGGGGGGAAGGTTTTGGGGTTGGTTGGGGCCGGTTTTTTAAAAAATTCCGGGGAAGGTTCC	8
AeALKBH2-6D	landrace	GGCCCCTTTTTTCCCCCCGGCCTTTTTTTTGGTTCCGGGGGGGGAAGG..TTGGGGTTGGTTGGGGCCAATTTTTTAAAAAATTCCGGGGAAGGTTCC	1
AeALKBH2-6D	landrace	GGCCCCTTTTTTCCCCCCGGCCTTTTTTTTGGTTCCGGGGGGGGAAGGTTTTGGGGTTGGTTGGGGCCAATTTTTTAAAAAATTCCGGGGAAGGTTCC	96
AeALKBH2-6D	landrace	GGCCCCTTTTTTCCCCCCGGCCTTTTTTTTGGTTCCGGGGGTGGAAGGTTTTGGGGTTGGTTGGGGCCAATTTTTTAAAAAATTCCGGGGAAGGTTCC	2
AeALKBH2-6D	cultivar	GGCCCCTTTTTTCCCCCCGGCCTTTTTTTTGGTTCCGGGGGGGGAAGGTTTTGAGGTTGGTTGGGGCCAATTTTTTAAAAAATTCCGGGGAAGGTTCC	1
AeALKBH2-6D	cultivar	GGCCCCTTTTTTCCCCCCGGCCTTTTTTTTGGTTCCGGGGGGGGAAGGTTTTGGGGTTGGTTGGGGCCAATTTTTTAAAAAATTCCGGGGAAGGTTCC	23
AeALKBH2-6D	cultivar	GGCCCCTTTTTTCCCCCCGGCCTTTTTTTTGGTTCCGGGGGTGGAAGGTTTTGGGGTTGGTTGGGGCCAATTTTTTAAAAAATTCCGGGGAAGGTTCC	1
AeECT2-7D	tauschii	..CCCC..GGTTGGGG	1
AeECT2-7D	tauschii	..CCCCCCGGTTGGGG	1
AeECT2-7D	tauschii	CCCCCCGGAACCAAGG	1
AeECT2-7D	tauschii	CCTT..GGAACCAAGG	1
AeECT2-7D	tauschii	CCTTCC..AACCAAGG	1
AeECT2-7D	tauschii	CCTTCCGGAACCAA..	1
AeECT2-7D	tauschii	CCTTCCGGAACCAAGG	5
AeECT2-7D	tauschii	CTCCCCCCGGTTGGGG	1
AeECT2-7D	tauschii	TTCC..CC......GG	1
AeECT2-7D	tauschii	TTCCCC..GGTTGGGG	1
AeECT2-7D	tauschii	TTCCCCCC..TTGGGG	1
AeECT2-7D	tauschii	TTCCCCCCGG....GG	3
AeECT2-7D	tauschii	TTCCCCCCGGCTAGGG	1
AeECT2-7D	tauschii	TTCCCCCCGGTTGG..	1
AeECT2-7D	tauschii	TTCCCCCCGGTTGGGG	10
AeECT2-7D	landrace	CC..CCGG..CCAAGG	1
AeECT2-7D	landrace	CCCCCCGGAACCAAGG	97
AeECT2-7D	landrace	CCTTCCGGAACCAAGG	1
AeECT2-7D	cultivar	CCCCCCGGAACCAAGG	25
AeECT1-7D	tauschii	..AA..GGGGAA..CCCCCC	1
AeECT1-7D	tauschii	..GGCCAAAAGGCCAATTAA	1
AeECT1-7D	tauschii	CC..AAAG..AAAACCCCCC	1
AeECT1-7D	tauschii	CCAA..AGGGAAAACCCCCC	1
AeECT1-7D	tauschii	CCAA..GGGGAAAACCCCCC	1
AeECT1-7D	tauschii	CCAAAA..GGAA....CCCC	1
AeECT1-7D	tauschii	CCAAAA..GGAAAACCCCCC	2
AeECT1-7D	tauschii	CCAAAAGG..AAAACCCCCC	1
AeECT1-7D	tauschii	CCAAAAGGGGAA..CCCCCC	1
AeECT1-7D	tauschii	CCAAAAGGGGAAAACC..CC	1
AeECT1-7D	tauschii	CCAAAAGGGGAAAACCCCCC	11
AeECT1-7D	tauschii	CCGGCCAAAAGGCCAATTAA	2
AeECT1-7D	tauschii	TTGG..AAAAGGCCAATTAA	1
AeECT1-7D	tauschii	TTGGCCAAAAGG....TTAA	1
AeECT1-7D	tauschii	TTGGCCAAAAGGCCAATTAA	4
AeECT1-7D	landrace	..GGCCAAAAGGCCAATTAA	1
AeECT1-7D	landrace	CCGGCAAAAAGGCCAATTAA	1
AeECT1-7D	landrace	CCGGCCAAAA..CCAATTAA	1
AeECT1-7D	landrace	CCGGCCAAAAGGCCAA....	1
AeECT1-7D	landrace	CCGGCCAAAAGGCCAATTAA	94
AeECT1-7D	landrace	CCGGCCAGAAGGCCAATTAA	1
AeECT1-7D	cultivar	CCGGCCAAAAGGCCAATTAA	25
AeVIR-7D	tauschii	..GGGGCCGGCCAA..CCCCTTCCCCTTAATTGGAAAAGGCCAAGGAAAAGGCCTTTTCCGGTTGGTTTTCC	1
AeVIR-7D	tauschii	CC..GGCCGGCCAATTCCCCTTCCCCTTAATTGGAAAAAGCCAAGGAAAAGG......CCGG..GGTTTT..	1
AeVIR-7D	tauschii	CC..TTCCGGCCAATTCC..TTGGCCTTCCTTGGAAAAAACCCCTTTTAAAACCTTTTTTAAAAAAAAGGTT	1
AeVIR-7D	tauschii	CCAAGG..GGCCAATTCCCCTTCCCCTTAATTGGAAAAGGCCAAGGAAAAGGCCTTTTCCGGTTGGTTTTCC	1
AeVIR-7D	tauschii	CCAAGGCCGG..AATCCACTTTCCCCTTAATTGGAA..GGCCAAGGAAAA..CCTTTT....TT..TTTTCC	1
AeVIR-7D	tauschii	CCAAGGCCGGCCAATTCCCC..CCCCTTAATTGGAAAAGGCCAAGGAAAA..CCTTTTCCGGTTGGTTTTCC	1
AeVIR-7D	tauschii	CCAAGGCCGGCCAATTCCCCTTCCCC..AATTGGAAAAGGCCAAGGAAAA..CCTTTTCCGGTTGGTTTTCC	1
AeVIR-7D	tauschii	CCAAGGCCGGCCAATTCCCCTTCCCCTT..TT..AAAAGGCCAAGGAAAAGGCC..TTCCGGTT..TT....	1
AeVIR-7D	tauschii	CCAAGGCCGGCCAATTCCCCTTCCCCTTAATTGGAAAA....AAGGAAAA..CCTTTTCC....GGTT..CC	1
AeVIR-7D	tauschii	CCAAGGCCGGCCAATTCCCCTTCCCCTTAATTGGAAAA....AAGGAAAAGG..TTTTCC..TTGG..TTCC	1
AeVIR-7D	tauschii	CCAAGGCCGGCCAGTCCACT..GCCTTCCATCGAAGAGGGCCAAGGAAAAGGCCTTTTCCGGTTGGTTTTCC	1
AeVIR-7D	tauschii	CCGGGGCCAACCAA..AACTTCGCTTCC..TCGAAGGG..CCAAGGAAAAGGCCTTCCCCGGTTGGTTTTCC	1
AeVIR-7D	tauschii	CCGGGGCCAACCAGTCCACTTCGCCCTTAATTGAAGAGGGCCAA....AAGGCCTT..CC..TTGGTTTTCC	1
AeVIR-7D	tauschii	CCGGGGCCGGAAAATTCCCC..CCCCTTAATTGGAA..GGCCAAGGAATTGGCCTTTTCCGGTT....TTCC	1
AeVIR-7D	tauschii	CCGGGGCCGGAAAATTCCCCTT..CC..AATTGGAAAAGGCCAAGGAAAAGGCCTTTTCCGGTTAGTTTT..	1
AeVIR-7D	tauschii	CCGGGGCCGGAAAATTCCCCTTCCCCTTAATT..AAAAGG..AA....AAGGCCTTTTCCGGATAGATTTCC	1
AeVIR-7D	tauschii	CCGGGGCCGGAAAATTCCCCTTCCCCTTAATTGGAAAA..CCAAGGAAAAGGCCTTTTCCGGTTGGTT..CC	1
AeVIR-7D	tauschii	CCGGGGCCGGAAAATTCCCCTTCCCCTTAATTGGAAAAGGCCAAGGAAAAGGCCTTTTCCGGTTGGTTTTCC	1
AeVIR-7D	tauschii	CCGGGGCCGGAAAATTCCCCTTCCCCTTAATTGGAAAAGGCCAAGGAATTGGCCTTTT..GGTTGGTTTTCC	1
AeVIR-7D	tauschii	CCGGGGCCGGAAAGTCCACTTT..CTTCCATCGAAGAGGGCC......AAGGCCTTTTCCGGTTGGTTTTCC	1
AeVIR-7D	tauschii	CCGGGGCCGGAAAGTCCATTTTGCCCTTAATCGAAGAGGGCCAA....AA..CCTTTTCC..ATGGTTTTCC	1
AeVIR-7D	tauschii	CCGGGGCCGGCCAATTCCCCTT........TT........TTCCTTTTAAAACCCCTTTTAAAAAAAAGGCC	1
AeVIR-7D	tauschii	CCGGGGCCGGCCAATTCCCCTTGGCCTTCCTT....AAAA..CCTTTTAAAACCCCTTTTAAAAAAAAGGCC	1
AeVIR-7D	tauschii	CCGGGGCCGGCCAATTCCCCTTGGCCTTCCTTGGAAAAAACCCCTTTT....CCCCTTTTAAAAAAAAGGCC	1
AeVIR-7D	tauschii	CCGGGGCCGGCCAATTCCCCTTGGCCTTCCTTGGAAAAAACCCCTTTTAAAACCCC..TTAAAAAAAAGGCC	1
AeVIR-7D	tauschii	CCGGGGCCGGCCAATTCCCCTTGGCCTTCCTTGGAAAAAATTCC....AAAACCCCTTTTAAAAAAAA..CC	1
AeVIR-7D	tauschii	CCGGGGCCGGCCAATTCCCCTTGGCCTTCCTTGGAAAAAATTCCTTTTAAAACCCCTTTTAAAAAAAAGGCC	1
AeVIR-7D	tauschii	CCGGGGCCGGCCAGTCCACCTCGCCTTC..CCGAGGAGGGCC..GGAAAAGGCCTTCC..GGTTGGTTTTCC	1
AeVIR-7D	tauschii	CCGGTTCCGGCCAATTCCCCTTGGCCTTCCTTGGAAAAAACCCCTTTTAAAACCTTTTTTAAAAAAAA..TT	1
AeVIR-7D	tauschii	CCGGTTCCGGCCAATTCCCCTTGGCCTTCCTTGGAAAAAACCCCTTTTAAAACCTTTTTTAAAAAAAAGG..	1
AeVIR-7D	landrace	CCGGGGCCGGCCAA......TTGG......TTGGAAAAAATTCCTTTTAAAACCCCTTTTAAAAAAAAGGCC	1
AeVIR-7D	landrace	CCGGGGCCGGCCAATTCCCCTT......CCTTGGAAAAAATTCCTTTTAAAACCCCTTTTAAAAAAAAGGCC	1
AeVIR-7D	landrace	CCGGGGCCGGCCAATTCCCCTT..CCTTCCTTGGAAAAAATTCCTTTTAAAACCCCTTTTAAAAAAAAGGCC	1
AeVIR-7D	landrace	CCGGGGCCGGCCAATTCCCCTTGGCCTTCCTTGGAAAAAATTCCTTTTAAAACCCCTTTTAAAAAAAA..CC	1
AeVIR-7D	landrace	CCGGGGCCGGCCAATTCCCCTTGGCCTTCCTTGGAAAAAATTCCTTTTAAAACCCCTTTTAAAAAAAAGG..	1
AeVIR-7D	landrace	CCGGGGCCGGCCAATTCCCCTTGGCCTTCCTTGGAAAAAATTCCTTTTAAAACCCCTTTTAAAAAAAAGGCC	94
AeVIR-7D	cultivar	CCGGGGCCGGCCAATT..CCTTGGCCTTCCTTGGAAAAAATTCCTTTTAAAACCCCTTTTAAAAAAAAGGCC	1
AeVIR-7D	cultivar	CCGGGGCCGGCCAATTCC..TTGG....CCTTGGAAAAAATTCCTTTTAAAACCCCTTTTAAAAAAAAGGCC	1
AeVIR-7D	cultivar	CCGGGGCCGGCCAATTCC..TTGGCCTTCCTTGGAAAAAATTCCTTTTAAAACCCCTTTTAAAAAA..GGCC	1
AeVIR-7D	cultivar	CCGGGGCCGGCCAATTCCCCTTGG....CCTTGGAAAAAATTCCTTTTAAAACCCCTTTTAAAAAAAAGGCC	1
AeVIR-7D	cultivar	CCGGGGCCGGCCAATTCCCCTTGGCCTTCCTTGGAAAAAATTCCTTTTAAAACCCCTTTTAAAAAAAA..CC	1
AeVIR-7D	cultivar	CCGGGGCCGGCCAATTCCCCTTGGCCTTCCTTGGAAAAAATTCCTTTTAAAACCCCTTTTAAAAAAAAGGCC	20

## Sheet: Table S7
Table S7. The transcriptome data specifics
Run	Age	Assay Type	Ecotype	Instrument	Organism	Replicate	Tissue
SRR19659694	2d	RNA-Seq	Aegilops tauschii	Illumina HiSeq 2500	Aegilops tauschii	3	Young-leaf
SRR19659695	2d	RNA-Seq	Aegilops tauschii	Illumina HiSeq 2500	Aegilops tauschii	2	Young-leaf
SRR19659696	2d	RNA-Seq	Aegilops tauschii	Illumina HiSeq 2500	Aegilops tauschii	1	Young-leaf
SRR19659697	5d	RNA-Seq	Aegilops tauschii	Illumina HiSeq 2500	Aegilops tauschii	3	Young-leaf
SRR19659698	5d	RNA-Seq	Aegilops tauschii	Illumina HiSeq 2500	Aegilops tauschii	1	Young-leaf
SRR19659699	5d	RNA-Seq	Aegilops tauschii	Illumina HiSeq 2500	Aegilops tauschii	3	Young-leaf
SRR19659700	5d	RNA-Seq	Aegilops tauschii	Illumina HiSeq 2500	Aegilops tauschii	2	Young-leaf
SRR19659702	5d	RNA-Seq	Aegilops tauschii	Illumina HiSeq 2500	Aegilops tauschii	1	Young-leaf
SRR19659703	2d	RNA-Seq	Aegilops tauschii	Illumina HiSeq 2500	Aegilops tauschii	3	Young-leaf
SRR19659704	2d	RNA-Seq	Aegilops tauschii	Illumina HiSeq 2500	Aegilops tauschii	2	Young-leaf
SRR19659705	2d	RNA-Seq	Aegilops tauschii	Illumina HiSeq 2500	Aegilops tauschii	1	Young-leaf
SRR19659722	5d	RNA-Seq	Aegilops tauschii	Illumina HiSeq 2500	Aegilops tauschii	2	Young-leaf

## Sheet: Table S8
Table S8. Primers information for qPCR analysis in this study .
Gene	Forward Primer (5'-3')	Reverse Primer (5'-3')
AET1Gv20103100 (AeECT2-1D)	AGCTCCTGTGTTGCTGATCC	CATCAGTGGGTACGGTCGAG
AET6Gv20822600 (AeALKBH2-6D)	ACTTTCTGCACTTGTTCGGG	AATACCCTCACCTGGCTTGT
AET7Gv20212500 (AeALKBH1-7D)	AGCATTGTGTTCCAGCGGTA	GATCCCGAGTTTGTACGCCA
AET4Gv20670400 (AeECT1-4D)	GGTCTTCCAGGTTACGACGG	CAACTGTTGGGACTGGGGAA
AET7Gv20706100 (AeECT1-7D)	CAACAAAGGGTGAGCATGCC	TCCGTGGCAAAATCAGGACA
TaELF-1	CAGATTGGCAACGGCTACG	CGGACAGCAAAACGACCAAG
